# Supplementary material for: Pseudomonas fluorescens DN16 Enhances Cucumber Defense Responses Against the Necrotrophic Pathogen Botrytis cinerea by Regulating Thermospermine Catabolism
Source: Front Plant Sci. 2021 Feb 22;12:645338. doi: 10.3389/fpls.2021.645338 (PMC7937916; doi:10.3389/fpls.2021.645338)
Supplement: Supplementary file 1 [file Data_Sheet_1.zip › Table S1.xlsx]

## Sheet: Table S1
Table S1. Primers used in this study.
Gene	Usage	Sequence (5'-3‘)
CsACL5	CsACL5 overexpression	GGTACCATGTTTTCTTCCTTCTGCTC
		TCTAGACTAGGCATTGGCAACCAG
CsACL5	RNAi-CsACL5	CGTCATTAAGCCCAAGCT
		CTAGGCATTGGCAACCAG
CsPAO1	qPCR	TTTTGAGATGCCAGAGGT
		TGTATTTCCCGAACAACC
CPAO5	qPCR	CGATTCGTACTGGGTTTC CCTTTGGCGATAGTGATT
CsCuAO1	qPCR	CCCTTCGTTAGTTCGTTC
		GGATGTCTTGATTGTGCC
CsPR1	qPCR	CGCTCAAGACTACATTTCC
		TTCCCTTTACAAGCCACT
CsDLP1	qPCR	AAGGTTGTGGGCAACTCTG
		CTATCGCAATGCTTCGTG
CsACL5	qPCR	CTTTGTTCCCAACTCCTC
		TACACCCTTCTCCACCTC
BcActin	qPCR	GGTAACATTGTTATGTCT
		CTTGACCTTCATCGACG
CsActin	qPCR	TCGTGCTGGATTCTGGTG
		GGCAGTGGTGGTGAACAT
