# Supplementary material for: Pseudomonas fluorescens DN16 Enhances Cucumber Defense Responses Against the Necrotrophic Pathogen Botrytis cinerea by Regulating Thermospermine Catabolism
Source: Front Plant Sci. 2021 Feb 22;12:645338. doi: 10.3389/fpls.2021.645338 (PMC7937916; doi:10.3389/fpls.2021.645338)
Supplement: Supplementary file 1 [file Data_Sheet_1.zip › Table S2.xlsx]

## Sheet: Sheet1
Gene ID	Log2FC	FDR	Up/Down-Regulation	Blast nr
Csa_4G434480	13.1685	3.11e-274	Up	gi|700199566|gb|KGN54724.1|/2.5e-100/hypothetical protein Csa_4G434480 [Cucumis sativus]
Csa_3G808370	11.0182	9.66e-08	Up	gi|700204175|gb|KGN59308.1|/4.7e-35/hypothetical protein Csa_3G808370 [Cucumis sativus]
Csa_7G293230	10.1497	7.1e-46	Up	gi|700189221|gb|KGN44454.1|/2.0e-54/LATE BLOOMER 1 [Cucumis sativus]
Csa_1G073695	10.0403	0.000125654	Up	gi|700209566|gb|KGN64662.1|/8.9e-56/hypothetical protein Csa_1G073695 [Cucumis sativus]
Csa_1G526835	9.35535	1.34e-06	Up	gi|700210668|gb|KGN65764.1|/7.2e-57/hypothetical protein Csa_1G526835 [Cucumis sativus]
Csa_6G516780	9.29462	1.8e-05	Up	gi|700193966|gb|KGN49170.1|/3.6e-50/hypothetical protein Csa_6G516780 [Cucumis sativus]
Csa_5G172885	9.27612	0.000849957	Up	gi|449451771|ref|XP_004143634.1|/2.6e-64/PREDICTED: uncharacterized protein LOC101209940 [Cucumis sativus]
Csa_5G247670	9.26209	1.87e-07	Up	gi|700195595|gb|KGN50772.1|/6.2e-102/hypothetical protein Csa_5G247670 [Cucumis sativus]
Csa_6G094690	9.20457	4.19e-26	Up	gi|700191247|gb|KGN46451.1|/9.8e-217/hypothetical protein Csa_6G094690 [Cucumis sativus]
Csa_7G336450	9.08481	1.3e-10	Up	gi|778730344|ref|XP_011659762.1|/8.2e-24/PREDICTED: glycine-rich cell wall structural protein 1 [Cucumis sativus]
Csa_3G792050	8.85487	1.64e-13	Up	gi|449437542|ref|XP_004136551.1|/4.9e-159/PREDICTED: probable strigolactone esterase D14 homolog [Cucumis sativus]
Csa_5G470570	8.79442	2.59e-08	Up	gi|700195990|gb|KGN51167.1|/4.2e-141/hypothetical protein Csa_5G470570 [Cucumis sativus]
Csa_3G124870	8.79116	2.38e-12	Up	gi|449432215|ref|XP_004133895.1|/3.1e-78/PREDICTED: MADS-box protein SOC1 [Cucumis sativus]
Csa_7G290600	8.5812	1.8e-05	Up	gi|449443867|ref|XP_004139697.1|/3.2e-52/PREDICTED: uncharacterized protein LOC101218997 [Cucumis sativus]
Csa_5G604990	8.51175	0.000450312	Up	gi|449434794|ref|XP_004135181.1|/4.4e-94/PREDICTED: HVA22-like protein c isoform X1 [Cucumis sativus]
Csa_6G425710	8.40088	1.34e-08	Up	gi|778716715|ref|XP_004140163.2|/3.8e-99/PREDICTED: uncharacterized protein LOC101219078 [Cucumis sativus]
Csa_1G153510	8.37504	9.65e-08	Up	gi|449443426|ref|XP_004139478.1|/2.5e-84/PREDICTED: uncharacterized protein LOC101203874 [Cucumis sativus]
Csa_6G493330	8.32193	2.95e-15	Up	gi|449448478|ref|XP_004141993.1|/6.5e-221/PREDICTED: U-box domain-containing protein 4 [Cucumis sativus]
Csa_3G147770	5.28493	2.54e-06	Up	gi|449433323|ref|XP_004134447.1|/5.2e-200/PREDICTED: thermospermine synthase ACAULIS5-like [Cucumis sativus]
Csa_3G814360	8.16491	6.58e-05	Up	gi|778685012|ref|XP_011652144.1|/3.8e-12/PREDICTED: glycine-rich cell wall structural protein 1-like [Cucumis sativus]
Csa_6G410620	8.11374	0.000848407	Up	gi|700192703|gb|KGN47907.1|/1.0e-113/hypothetical protein Csa_6G410620 [Cucumis sativus]
Csa_1G526820	8.09276	6.58e-05	Up	gi|700210666|gb|KGN65762.1|/2.8e-105/hypothetical protein Csa_1G526820 [Cucumis sativus]
Csa_5G640520	7.97728	0.000850113	Up	gi|700197341|gb|KGN52518.1|/1.5e-45/hypothetical protein Csa_5G640520 [Cucumis sativus]
Csa_6G084600	7.96578	1.64e-13	Up	gi|778711463|ref|XP_004140599.2|/1.5e-282/PREDICTED: uncharacterized protein LOC101212310 [Cucumis sativus]
Csa_2G034520	7.94251	4.92e-06	Up	gi|449454137|ref|XP_004144812.1|/7.4e-152/PREDICTED: nicotianamine synthase 1 [Cucumis sativus]
Csa_2G249860	7.94251	2.94e-15	Up	gi|778669452|ref|XP_011649247.1|/0.0e+00/PREDICTED: BEL1-like homeodomain protein 7 [Cucumis sativus]
Csa_4G285750	7.92481	1.87e-07	Up	gi|778693034|ref|XP_004151584.2|/8.1e-193/PREDICTED: peroxidase 2-like [Cucumis sativus]
Csa_1G188670	7.80735	2.59e-08	Up	gi|778659818|ref|XP_011655092.1|/8.0e-181/PREDICTED: probable xyloglucan endotransglucosylase/hydrolase protein 7 [Cucumis sativus]
Csa_3G824900	7.59991	9.38e-06	Up	gi|449437832|ref|XP_004136694.1|/7.3e-133/PREDICTED: uncharacterized protein LOC101213732 isoform X1 [Cucumis sativus]
Csa_3G426380	7.58496	1.34e-06	Up	gi|700202868|gb|KGN58001.1|/1.3e-157/hypothetical protein Csa_3G426380 [Cucumis sativus]
Csa_2G270790	7.55459	0.000449619	Up	gi|449458678|ref|XP_004147074.1|/2.9e-100/PREDICTED: probable BOI-related E3 ubiquitin-protein ligase 3 [Cucumis sativus]
Csa_5G184810	7.55459	9.39e-06	Up	gi|778708385|ref|XP_011656179.1|/9.8e-189/PREDICTED: probable glycosyltransferase At5g03795 [Cucumis sativus]
Csa_6G124210	7.53916	1.87e-07	Up	gi|700191502|gb|KGN46706.1|/7.1e-35/hypothetical protein Csa_6G124210 [Cucumis sativus]
Csa_4G627120	7.5157	0.000449706	Up	gi|449456709|ref|XP_004146091.1|/1.5e-143/PREDICTED: probable protein phosphatase 2C 55 [Cucumis sativus]
Csa_1G042280	7.50779	0.000449792	Up	gi|700209020|gb|KGN64116.1|/1.6e-19/hypothetical protein Csa_1G042280 [Cucumis sativus]
Csa_5G157290	7.49985	4.99e-08	Up	gi|778699839|ref|XP_004147600.2|/6.2e-290/PREDICTED: geraniol 8-hydroxylase-like [Cucumis sativus]
Csa_2G023920	7.40088	9.39e-06	Up	gi|700205806|gb|KGN60925.1|/2.7e-42/hypothetical protein Csa_2G023920 [Cucumis sativus]
Csa_6G056510	7.3837	3.44e-05	Up	gi|700190929|gb|KGN46133.1|/7.1e-97/hypothetical protein Csa_6G056510 [Cucumis sativus]
Csa_3G782760	7.29462	3.44e-05	Up	gi|449437880|ref|XP_004136718.1|/1.8e-172/PREDICTED: uncharacterized protein At3g28850 [Cucumis sativus]
Csa_6G094680	7.25739	2.57e-06	Up	gi|700191246|gb|KGN46450.1|/7.0e-264/hypothetical protein Csa_6G094680 [Cucumis sativus]
Csa_1G132690	7.24793	0.0001256	Up	gi|700209763|gb|KGN64859.1|/2.5e-85/hypothetical protein Csa_1G132690 [Cucumis sativus]
Csa_3G731070	7.22882	3.45e-05	Up	gi|449439872|ref|XP_004137709.1|/3.8e-171/PREDICTED: protein AIG1-like [Cucumis sativus]
Csa_3G600020	7.20945	9.66e-08	Up	gi|449455938|ref|XP_004145707.1|/1.8e-231/PREDICTED: chalcone synthase 2 [Cucumis sativus]
Csa_7G017710	7.19967	0.000125734	Up	gi|449454366|ref|XP_004144926.1|/3.9e-209/PREDICTED: (R,S)-reticuline 7-O-methyltransferase-like [Cucumis sativus]
Csa_1G715230	7.08746	4.92e-06	Up	gi|700211821|gb|KGN66917.1|/4.5e-233/hypothetical protein Csa_1G715230 [Cucumis sativus]
Csa_1G162600	7.05528	6.58e-05	Up	gi|449443434|ref|XP_004139482.1|/1.6e-179/PREDICTED: transmembrane 9 superfamily member 5 isoform X1 [Cucumis sativus]
Csa_5G576630	7.01123	0.000125627	Up	gi|449465914|ref|XP_004150672.1|/7.5e-96/PREDICTED: probable histone chaperone ASF1A [Cucumis sativus]
Csa_5G156220	7.01123	0.000449965	Up	gi|821595469|ref|NP_001295816.1|/8.9e-120/transcription factor bHLH118-like [Cucumis sativus]
Csa_6G513710	6.80735	4.99e-08	Up	gi|778720407|ref|XP_004134763.2|/0.0e+00/PREDICTED: ankyrin repeat domain-containing protein 13C-like [Cucumis sativus]
Csa_2G178720	6.79442	0.000849802	Up	gi|449449014|ref|XP_004142260.1|/4.2e-172/PREDICTED: RING-H2 finger protein ATL16-like [Cucumis sativus]
Csa_1G064800	6.79442	9.38e-06	Up	gi|700209462|gb|KGN64558.1|/6.2e-255/hypothetical protein Csa_1G064800 [Cucumis sativus]
Csa_6G519470	6.72792	9.39e-06	Up	gi|778721081|ref|XP_011658245.1|/3.5e-260/PREDICTED: phospholipase A1-IIgamma [Cucumis sativus]
Csa_1G435760	6.71425	1.34e-06	Up	gi|449463907|ref|XP_004149672.1|/0.0e+00/PREDICTED: probable 9-cis-epoxycarotenoid dioxygenase NCED5, chloroplastic [Cucumis sativus]
Csa_3G854190	6.67243	0.000237773	Up	gi|449460171|ref|XP_004147819.1|/3.0e-206/PREDICTED: vegetative incompatibility protein HET-E-1 [Cucumis sativus]
Csa_6G498420	6.53916	4.92e-06	Up	gi|700193490|gb|KGN48694.1|/3.1e-46/hypothetical protein Csa_6G498420 [Cucumis sativus]
Csa_5G188880	6.53916	4.99e-08	Up	gi|700195415|gb|KGN50592.1|/0.0e+00/hypothetical protein Csa_5G188880 [Cucumis sativus]
Csa_2G404920	6.53916	0.000449879	Up	gi|700208022|gb|KGN63141.1|/1.2e-182/hypothetical protein Csa_2G404920 [Cucumis sativus]
Csa_6G448740	6.45943	9.74e-23	Up	gi|449451080|ref|XP_004143290.1|/0.0e+00/PREDICTED: threonine dehydratase biosynthetic, chloroplastic-like [Cucumis sativus]
Csa_1G666990	6.44294	3.44e-05	Up	gi|778664265|ref|XP_011660258.1|/0.0e+00/PREDICTED: pentatricopeptide repeat-containing protein At5g50990 [Cucumis sativus]
Csa_2G362450	6.42626	4.23e-49	Up	gi|700207513|gb|KGN62632.1|/1.1e-255/hypothetical protein Csa_2G362450 [Cucumis sativus]
Csa_2G404790	6.39232	0.000848872	Up	gi|449441740|ref|XP_004138640.1|/1.8e-127/PREDICTED: uncharacterized protein LOC101216469 [Cucumis sativus]
Csa_2G354980	6.37504	0.000848562	Up	gi|449450257|ref|XP_004142880.1|/6.8e-209/PREDICTED: putative cyclin-A3-1 [Cucumis sativus]
Csa_1G532350	6.35755	6.57e-05	Up	gi|449455013|ref|XP_004145248.1|/0.0e+00/PREDICTED: pyruvate decarboxylase 1-like [Cucumis sativus]
Csa_4G016430	6.35755	1.34e-06	Up	gi|700197946|gb|KGN53104.1|/0.0e+00/hypothetical protein Csa_4G016430 [Cucumis sativus]
Csa_4G043950	6.32193	0.000849027	Up	gi|449457504|ref|XP_004146488.1|/6.2e-226/PREDICTED: probable pectinesterase 53 [Cucumis sativus]
Csa_3G822150	6.30378	6.58e-05	Up	gi|700204330|gb|KGN59463.1|/3.0e-228/hypothetical protein Csa_3G822150 [Cucumis sativus]
Csa_4G252930	6.26679	6.92e-07	Up	gi|449465063|ref|XP_004150248.1|/0.0e+00/PREDICTED: ABC transporter E family member 2 [Cucumis sativus]
Csa_4G293190	6.24793	0.000450138	Up	gi|700199051|gb|KGN54209.1|/9.7e-214/hypothetical protein Csa_4G293190 [Cucumis sativus]
Csa_6G085100	6.22882	1.8e-05	Up	gi|700191123|gb|KGN46327.1|/0.0e+00/hypothetical protein Csa_6G085100 [Cucumis sativus]
Csa_4G016460	6.18982	1.34e-06	Up	gi|700197949|gb|KGN53107.1|/0.0e+00/hypothetical protein Csa_4G016460 [Cucumis sativus]
Csa_7G430240	6.06609	0.000850268	Up	gi|778728825|ref|XP_004135894.2|/2.6e-310/PREDICTED: 4-coumarate--CoA ligase 2-like [Cucumis sativus]
Csa_3G120450	6.00843	3.91e-18	Up	gi|778677073|ref|XP_011650727.1|/6.5e-57/PREDICTED: uncharacterized protein LOC105434812 [Cucumis sativus]
Csa_7G372950	5.88264	0.000849182	Up	gi|700189468|gb|KGN44701.1|/2.7e-309/hypothetical protein Csa_7G372950 [Cucumis sativus]
Csa_2G362480	5.85798	6.58e-05	Up	gi|700207516|gb|KGN62635.1|/0.0e+00/hypothetical protein Csa_2G362480 [Cucumis sativus]
Csa_6G022290	5.83289	0.000125707	Up	gi|700190713|gb|KGN45917.1|/3.1e-104/hypothetical protein Csa_6G022290 [Cucumis sativus]
Csa_2G096930	5.78136	3.44e-05	Up	gi|700206237|gb|KGN61356.1|/0.0e+00/hypothetical protein Csa_2G096930 [Cucumis sativus]
Csa_5G564290	5.75489	4.93e-06	Up	gi|700196297|gb|KGN51474.1|/0.0e+00/hypothetical protein Csa_5G564290 [Cucumis sativus]
Csa_1G408710	5.70044	3.44e-05	Up	gi|449457107|ref|XP_004146290.1|/7.6e-304/PREDICTED: protein argonaute PNH1 isoform X2 [Cucumis sativus]
Csa_5G517100	5.68124	1.08e-27	Up	gi|659117964|ref|XP_008458878.1|/6.2e-218/PREDICTED: actin-1-like isoform X2 [Cucumis melo]
Csa_6G486960	5.57052	5.22e-13	Up	gi|449448420|ref|XP_004141964.1|/4.4e-114/PREDICTED: probable WRKY transcription factor 51 [Cucumis sativus]
Csa_6G517310	5.47868	3.64e-12	Up	gi|778720797|ref|XP_011658207.1|/9.1e-96/PREDICTED: heat stress transcription factor B-2a-like [Cucumis sativus]
Csa_5G187870	5.42626	3.32e-10	Up	gi|778701136|ref|XP_011654970.1|/0.0e+00/PREDICTED: cucumisin-like [Cucumis sativus]
Csa_6G446290	5.4241	5.69e-78	Up	gi|778717131|ref|XP_004143260.2|/0.0e+00/PREDICTED: phenylalanine ammonia-lyase-like [Cucumis sativus]
Csa_5G487700	5.31288	9.27e-11	Up	gi|700196016|gb|KGN51193.1|/1.6e-57/hypothetical protein Csa_5G487700 [Cucumis sativus]
Csa_6G445770	5.16993	2.25e-09	Up	gi|778717128|ref|XP_004143356.2|/0.0e+00/PREDICTED: phenylalanine ammonia-lyase-like [Cucumis sativus]
Csa_4G664420	5.16419	1.19e-09	Up	gi|778697249|ref|XP_011654284.1|/1.7e-206/PREDICTED: xylem cysteine proteinase 2 [Cucumis sativus]
Csa_3G171230	5.0214	8.07e-09	Up	gi|449459806|ref|XP_004147637.1|/1.6e-41/PREDICTED: uncharacterized protein LOC101206709 [Cucumis sativus]
Csa_7G074970	4.97258	1.17e-79	Up	gi|449438697|ref|XP_004137124.1|/4.3e-172/PREDICTED: probable esterase PIR7A [Cucumis sativus]
Csa_1G568560	4.9542	0.000449533	Up	gi|700210931|gb|KGN66027.1|/0.0e+00/hypothetical protein Csa_1G568560 [Cucumis sativus]
Csa_2G023880	4.93074	5.89e-22	Up	gi|700205802|gb|KGN60921.1|/6.3e-87/Lipoxygenase [Cucumis sativus]
Csa_3G873270	4.90689	0.000450052	Up	gi|778686812|ref|XP_011652454.1|/0.0e+00/PREDICTED: ABC transporter B family member 13-like isoform X1 [Cucumis sativus]
Csa_6G009390	4.87036	5.37e-08	Up	gi|449441610|ref|XP_004138575.1|/1.5e-263/PREDICTED: UDP-glycosyltransferase 76F1-like [Cucumis sativus]
Csa_2G401330	4.87036	4.91e-43	Up	gi|449442112|ref|XP_004138826.1|/7.8e-137/PREDICTED: uncharacterized protein LOC101220741 [Cucumis sativus]
Csa_6G312590	4.86581	5.37e-08	Up	gi|778714676|ref|XP_004151333.2|/4.5e-85/PREDICTED: major allergen Pru ar 1-like [Cucumis sativus]
Csa_5G416260	4.8635	1.9e-07	Up	gi|449466997|ref|XP_004151212.1|/4.1e-158/PREDICTED: cysteine-rich repeat secretory protein 60 [Cucumis sativus]
Csa_5G141110	4.80498	3.66e-80	Up	gi|449456311|ref|XP_004145893.1|/1.4e-173/PREDICTED: short-chain dehydrogenase TIC 32, chloroplastic-like isoform X1 [Cucumis sativus]
Csa_7G072800	4.67807	2.3e-06	Up	gi|700188660|gb|KGN43893.1|/1.6e-246/hypothetical protein Csa_7G072800 [Cucumis sativus]
Csa_7G072780	4.65432	7.95e-210	Up	gi|700188658|gb|KGN43891.1|/5.9e-151/NtPRp27-like protein [Cucumis sativus]
Csa_3G563290	4.64632	4.5e-236	Up	gi|449460547|ref|XP_004148007.1|/7.5e-94/PREDICTED: major pollen allergen Ole e 1 [Cucumis sativus]
Csa_4G082440	4.49877	1.32e-27	Up	gi|449438919|ref|XP_004137235.1|/6.6e-147/PREDICTED: pathogen-related protein-like [Cucumis sativus]
Csa_1G000550	4.49541	0.000848717	Up	gi|700208335|gb|KGN63431.1|/2.6e-112/hypothetical protein Csa_1G000550 [Cucumis sativus]
Csa_6G445150	4.48382	1.45e-05	Up	gi|449450992|ref|XP_004143246.1|/1.0e-153/PREDICTED: aquaporin PIP2-1-like [Cucumis sativus]
Csa_5G652230	4.47449	1.19e-09	Up	gi|700197540|gb|KGN52717.1|/6.1e-91/hypothetical protein Csa_5G652230 [Cucumis sativus]
Csa_6G080930	4.43741	4.9e-05	Up	gi|778722031|ref|XP_004153441.2|/4.0e-298/PREDICTED: receptor-like protein 12 [Cucumis sativus]
Csa_6G363560	4.43378	7.93e-11	Up	gi|449453049|ref|XP_004144271.1|/1.5e-85/PREDICTED: probable WRKY transcription factor 50 isoform X1 [Cucumis sativus]
Csa_5G606860	4.40839	6.57e-05	Up	gi|778705657|ref|XP_004135427.2|/1.0e-63/PREDICTED: uncharacterized protein LOC101218668 [Cucumis sativus]
Csa_6G366280	4.39803	5.1e-10	Up	gi|449452887|ref|XP_004144190.1|/1.1e-267/PREDICTED: UDP-glycosyltransferase 74E2-like [Cucumis sativus]
Csa_4G285790	4.38518	2.42e-63	Up	gi|700198945|gb|KGN54103.1|/1.1e-169/hypothetical protein Csa_4G285790 [Cucumis sativus]
Csa_6G020730	4.32544	1.72e-14	Up	gi|700190705|gb|KGN45909.1|/9.4e-116/hypothetical protein Csa_6G020230 [Cucumis sativus]
Csa_3G151490	4.29768	1.77e-23	Up	gi|700201938|gb|KGN57071.1|/9.5e-101/hypothetical protein Csa_3G151490 [Cucumis sativus]
Csa_1G589140	4.28824	9.49e-10	Up	gi|700211160|gb|KGN66256.1|/2.3e-290/hypothetical protein Csa_1G589140 [Cucumis sativus]
Csa_3G434970	4.21568	1.63e-34	Up	gi|778681257|ref|XP_011651477.1|/1.1e-203/PREDICTED: GDSL esterase/lipase APG-like [Cucumis sativus]
Csa_4G648560	4.18982	0.000163354	Up	gi|449447361|ref|XP_004141437.1|/3.5e-246/PREDICTED: putative receptor-like protein kinase At1g72540 [Cucumis sativus]
Csa_3G878890	4.1748	3.78e-42	Up	gi|449437118|ref|XP_004136339.1|/9.3e-86/PREDICTED: uncharacterized protein LOC101204764 [Cucumis sativus]
Csa_1G464550	4.14975	8.98e-05	Up	gi|778661092|ref|XP_011657503.1|/0.0e+00/PREDICTED: exonuclease 1 [Cucumis sativus]
Csa_7G073510	4.13906	1.33e-12	Up	gi|778725059|ref|XP_011658896.1|/2.0e-285/PREDICTED: scopoletin glucosyltransferase-like [Cucumis sativus]
Csa_5G240140	4.12928	6.91e-24	Up	gi|778701630|ref|XP_004146424.2|/0.0e+00/PREDICTED: uncharacterized protein LOC101206229 [Cucumis sativus]
Csa_7G046640	4.12719	7.19e-13	Up	gi|449438060|ref|XP_004136808.1|/3.3e-39/PREDICTED: uncharacterized protein LOC101223015 [Cucumis sativus]
Csa_6G445750	4.12611	2.48e-12	Up	gi|778717121|ref|XP_011657651.1|/0.0e+00/PREDICTED: phenylalanine ammonia-lyase [Cucumis sativus]
Csa_6G319710	4.12067	1.75e-20	Up	gi|449465563|ref|XP_004150497.1|/2.7e-97/PREDICTED: uncharacterized protein LOC101220317 [Cucumis sativus]
Csa_4G361850	4.10692	3.79e-08	Up	gi|449449906|ref|XP_004142705.1|/1.1e-247/PREDICTED: aspartic proteinase Asp1-like [Cucumis sativus]
Csa_6G507100	4.08746	0.000294872	Up	gi|449434136|ref|XP_004134852.1|/1.5e-171/PREDICTED: probable L-ascorbate peroxidase 3 [Cucumis sativus]
Csa_7G373510	4.08746	0.00016332	Up	gi|449462463|ref|XP_004148960.1|/0.0e+00/PREDICTED: serine/threonine-protein kinase 38-like [Cucumis sativus]
Csa_1G166760	4.07432	5.24e-74	Up	gi|449443640|ref|XP_004139585.1|/7.3e-146/PREDICTED: protein FAF-like, chloroplastic [Cucumis sativus]
Csa_6G151740	4.07325	0.000117392	Up	gi|700191733|gb|KGN46937.1|/0.0e+00/hypothetical protein Csa_6G151740 [Cucumis sativus]
Csa_5G544050	4.04439	1.28e-07	Up	gi|700196257|gb|KGN51434.1|/0.0e+00/hypothetical protein Csa_5G544050 [Cucumis sativus]
Csa_1G611280	4.03626	1.06e-124	Up	gi|700211355|gb|KGN66451.1|/0.0e+00/hypothetical protein Csa_1G611280 [Cucumis sativus]
Csa_6G489630	4.01451	0.000163388	Up	gi|700193266|gb|KGN48470.1|/4.2e-49/hypothetical protein Csa_6G489630 [Cucumis sativus]
Csa_2G360800	4.00881	6.39e-15	Up	gi|778671219|ref|XP_011649594.1|/4.9e-146/PREDICTED: uncharacterized protein LOC101218655 isoform X1 [Cucumis sativus]
Csa_6G087930	4	3.79e-08	Up	gi|778711570|ref|XP_011656758.1|/0.0e+00/PREDICTED: uncharacterized protein LOC101209770 isoform X3 [Cucumis sativus]
Csa_5G266880	3.95821	7.3e-25	Up	gi|449445365|ref|XP_004140443.1|/2.5e-85/PREDICTED: MLP-like protein 43 [Cucumis sativus]
Csa_7G329350	3.9542	0.000294813	Up	gi|449443786|ref|XP_004139658.1|/1.5e-263/PREDICTED: protein ASPARTIC PROTEASE IN GUARD CELL 1 [Cucumis sativus]
Csa_4G010410	3.95211	7.51e-44	Up	gi|778689815|ref|XP_011653021.1|/5.2e-303/PREDICTED: uncharacterized protein LOC101222760 [Cucumis sativus]
Csa_5G137420	3.942	3.98e-31	Up	gi|700194632|gb|KGN49809.1|/4.5e-59/hypothetical protein Csa_5G137420 [Cucumis sativus]
Csa_6G052050	3.93411	0.000957686	Up	gi|449446343|ref|XP_004140931.1|/1.6e-63/PREDICTED: protein EPIDERMAL PATTERNING FACTOR 2 [Cucumis sativus]
Csa_5G579050	3.90689	0.000149164	Up	gi|778704252|ref|XP_011655504.1|/2.2e-196/PREDICTED: calumenin-B [Cucumis sativus]
Csa_4G644680	3.89947	7.77e-07	Up	gi|449447075|ref|XP_004141295.1|/1.0e-193/PREDICTED: uncharacterized protein LOC101203076 isoform X1 [Cucumis sativus]
Csa_3G881760	3.88185	4.69e-19	Up	gi|700205030|gb|KGN60163.1|/6.4e-260/hypothetical protein Csa_3G881760 [Cucumis sativus]
Csa_6G517020	3.87447	6.29e-10	Up	gi|700193990|gb|KGN49194.1|/1.9e-233/hypothetical protein Csa_6G517020 [Cucumis sativus]
Csa_3G879500	3.82397	2.56e-27	Up	gi|778687078|ref|XP_011652503.1|/0.0e+00/PREDICTED: probable ADP-ribosylation factor GTPase-activating protein AGD5 [Cucumis sativus]
Csa_7G395260	3.82018	1.56e-12	Up	gi|449436533|ref|XP_004136047.1|/0.0e+00/PREDICTED: potassium transporter 5-like [Cucumis sativus]
Csa_6G504450	3.81646	6.61e-120	Up	gi|778719538|ref|XP_004150005.2|/5.0e-298/PREDICTED: probable mitochondrial chaperone bcs1 [Cucumis sativus]
Csa_3G824940	3.81421	1.11e-09	Up	gi|700204416|gb|KGN59549.1|/0.0e+00/hypothetical protein Csa_3G824940 [Cucumis sativus]
Csa_1G660710	3.81237	0.000957513	Up	gi|700211606|gb|KGN66702.1|/5.5e-35/hypothetical protein Csa_1G660710 [Cucumis sativus]
Csa_7G073710	3.80735	0.00095734	Up	gi|449438414|ref|XP_004136983.1|/5.9e-304/PREDICTED: probable LRR receptor-like serine/threonine-protein kinase At1g51810 [Cucumis sativus]
Csa_6G445780	3.78905	2.56e-06	Up	gi|700192961|gb|KGN48165.1|/1.1e-225/hypothetical protein Csa_6G445780 [Cucumis sativus]
Csa_4G279910	3.74147	3.69e-09	Up	gi|449448838|ref|XP_004142172.1|/0.0e+00/PREDICTED: uncharacterized protein LOC101218379 [Cucumis sativus]
Csa_4G354130	3.73366	8.75e-132	Up	gi|778694210|ref|XP_004142649.2|/1.1e-152/PREDICTED: putative methyltransferase DDB_G0268948 [Cucumis sativus]
Csa_7G431320	3.72792	4.63e-06	Up	gi|778728858|ref|XP_004135889.2|/5.7e-288/PREDICTED: protein ASPARTIC PROTEASE IN GUARD CELL 2 [Cucumis sativus]
Csa_5G633210	3.70044	8.3e-06	Up	gi|778707157|ref|XP_011655980.1|/0.0e+00/PREDICTED: uncharacterized protein LOC105435605 [Cucumis sativus]
Csa_1G423000	3.6865	1.22e-08	Up	gi|449457245|ref|XP_004146359.1|/7.8e-176/PREDICTED: xyloglucan endotransglucosylase/hydrolase protein 24 [Cucumis sativus]
Csa_7G168060	3.63182	3.62150118401634e-321	Up	gi|778725452|ref|XP_011658943.1|/2.5e-39/PREDICTED: protein RADIALIS-like 1 [Cucumis sativus]
Csa_7G051380	3.63033	3.28e-43	Up	gi|449438520|ref|XP_004137036.1|/4.3e-280/PREDICTED: UDP-glycosyltransferase 74E2-like [Cucumis sativus]
Csa_2G123070	3.62538	2.02e-09	Up	gi|700206326|gb|KGN61445.1|/8.7e-84/hypothetical protein Csa_2G123070 [Cucumis sativus]
Csa_1G025150	3.61727	3.66e-23	Up	gi|449439153|ref|XP_004137352.1|/3.0e-74/PREDICTED: 60S ribosomal protein L19-3-like [Cucumis sativus]
Csa_6G504440	3.61069	1.8e-37	Up	gi|700193659|gb|KGN48863.1|/9.8e-261/hypothetical protein Csa_6G504440 [Cucumis sativus]
Csa_1G065420	3.57568	1.22e-08	Up	gi|700209475|gb|KGN64571.1|/1.0e-271/hypothetical protein Csa_1G065420 [Cucumis sativus]
Csa_6G445760	3.55459	2e-09	Up	gi|449451016|ref|XP_004143258.1|/0.0e+00/PREDICTED: phenylalanine ammonia-lyase-like [Cucumis sativus]
Csa_6G128620	3.55165	3.08e-68	Up	gi|778712887|ref|XP_004140030.2|/1.8e-278/PREDICTED: uncharacterized protein LOC101206370 [Cucumis sativus]
Csa_6G151130	3.53663	2.67e-05	Up	gi|659117472|ref|XP_008458618.1|/1.6e-54/PREDICTED: uncharacterized protein At5g22580 [Cucumis melo]
Csa_5G136900	3.52466	4.47e-21	Up	gi|700194629|gb|KGN49806.1|/3.1e-89/hypothetical protein Csa_5G136900 [Cucumis sativus]
Csa_5G075690	3.52083	2.67e-05	Up	gi|700194521|gb|KGN49698.1|/9.7e-183/hypothetical protein Csa_5G075690 [Cucumis sativus]
Csa_7G067410	3.51362	2e-09	Up	gi|778724626|ref|XP_004137071.2|/0.0e+00/PREDICTED: L-type lectin-domain containing receptor kinase IX.1-like [Cucumis sativus]
Csa_5G152140	3.51281	2.67e-05	Up	gi|700194872|gb|KGN50049.1|/5.0e-119/hypothetical protein Csa_5G152140 [Cucumis sativus]
Csa_1G015630	3.50986	1.12e-09	Up	gi|778656194|ref|XP_011648594.1|/1.2e-186/PREDICTED: uncharacterized protein LOC105434534 isoform X1 [Cucumis sativus]
Csa_6G107930	3.49881	9.84e-32	Up	gi|449445710|ref|XP_004140615.1|/4.6e-133/PREDICTED: uncharacterized protein LOC101216403 isoform X1 [Cucumis sativus]
Csa_1G009590	3.47947	8.44e-05	Up	gi|449440764|ref|XP_004138154.1|/1.5e-168/PREDICTED: uncharacterized protein LOC101218840 [Cucumis sativus]
Csa_5G383350	3.47805	8.43e-05	Up	gi|525507296|ref|NP_001267688.1|/0.0e+00/nitrate reductase [NAD(P)H]-like [Cucumis sativus]
Csa_7G397050	3.47564	2.8e-110	Up	gi|778728057|ref|XP_011659361.1|/1.3e-102/PREDICTED: 21 kDa protein [Cucumis sativus]
Csa_3G167380	3.47562	2.53e-40	Up	gi|700202041|gb|KGN57174.1|/1.1e-95/hypothetical protein Csa_3G167380 [Cucumis sativus]
Csa_5G602230	3.46713	4.75e-05	Up	gi|449434897|ref|XP_004135232.1|/4.0e-206/PREDICTED: uncharacterized protein LOC101212200 [Cucumis sativus]
Csa_1G123470	3.44414	4.15e-07	Up	gi|700209736|gb|KGN64832.1|/3.7e-56/Cystatin Hv-CPI6 [Cucumis sativus]
Csa_5G593400	3.4411	4.06e-15	Up	gi|778704830|ref|XP_004135502.2|/0.0e+00/PREDICTED: uncharacterized protein LOC101217177 [Cucumis sativus]
Csa_4G639960	3.39334	1.17e-22	Up	gi|449447257|ref|XP_004141385.1|/2.7e-279/PREDICTED: uncharacterized acetyltransferase At3g50280-like [Cucumis sativus]
Csa_3G119480	3.39046	1.18e-22	Up	gi|778676854|ref|XP_011650674.1|/1.6e-137/PREDICTED: uncharacterized protein At4g00950 isoform X1 [Cucumis sativus]
Csa_3G183330	3.37619	5.3e-68	Up	gi|778679662|ref|XP_004140767.2|/1.3e-214/PREDICTED: BAHD acyltransferase DCR [Cucumis sativus]
Csa_6G080320	3.36375	8.81e-12	Up	gi|700191085|gb|KGN46289.1|/0.0e+00/hypothetical protein Csa_6G080320 [Cucumis sativus]
Csa_3G778390	3.3557	1.15e-07	Up	gi|449437448|ref|XP_004136504.1|/1.2e-116/PREDICTED: putative HVA22-like protein g [Cucumis sativus]
Csa_6G405340	3.35548	1.79e-10	Up	gi|449464386|ref|XP_004149910.1|/9.7e-285/PREDICTED: mannan endo-1,4-beta-mannosidase 6 [Cucumis sativus]
Csa_4G628860	3.35548	1.33e-06	Up	gi|700199931|gb|KGN55089.1|/0.0e+00/hypothetical protein Csa_4G628860 [Cucumis sativus]
Csa_4G050180	3.3505	0.000149102	Up	gi|778690933|ref|XP_004146574.2|/1.9e-152/PREDICTED: probable membrane-associated kinase regulator 2 [Cucumis sativus]
Csa_7G432490	3.34031	0.00014907	Up	gi|778729055|ref|XP_011659524.1|/7.6e-77/PREDICTED: cucumber peeling cupredoxin-like [Cucumis sativus]
Csa_6G516980	3.33643	8.43e-05	Up	gi|449433888|ref|XP_004134728.1|/1.5e-33/PREDICTED: ctenidin-3-like [Cucumis sativus]
Csa_5G639500	3.33121	2.15e-70	Up	gi|449447665|ref|XP_004141588.1|/0.0e+00/PREDICTED: protein LONGIFOLIA 1 [Cucumis sativus]
Csa_2G251510	3.33092	5.7e-10	Up	gi|778669528|ref|XP_004150145.2|/1.5e-296/PREDICTED: endoglucanase 24-like [Cucumis sativus]
Csa_1G596420	3.32975	5.33e-96	Up	gi|449452564|ref|XP_004144029.1|/2.5e-115/PREDICTED: auxin-binding protein ABP19a [Cucumis sativus]
Csa_2G238880	3.28816	3.08e-157	Up	gi|449455316|ref|XP_004145399.1|/4.5e-85/PREDICTED: plastid division protein PDV2 [Cucumis sativus]
Csa_7G073410	3.2866	7.93e-135	Up	gi|778725035|ref|XP_004137106.2|/1.1e-166/PREDICTED: uncharacterized protein At4g06744-like [Cucumis sativus]
Csa_2G199900	3.2854	4.15e-06	Up	gi|778668884|ref|XP_004150431.2|/0.0e+00/PREDICTED: uncharacterized protein LOC101203597 [Cucumis sativus]
Csa_6G518170	3.26728	7.52e-152	Up	gi|778720964|ref|XP_004134944.2|/4.1e-132/PREDICTED: NAC domain-containing protein 8-like [Cucumis sativus]
Csa_7G062810	3.25873	0.000149133	Up	gi|449438550|ref|XP_004137051.1|/5.3e-266/PREDICTED: probable LRR receptor-like serine/threonine-protein kinase At4g08850 [Cucumis sativus]
Csa_2G249880	3.25873	0.000260658	Up	gi|449464712|ref|XP_004150073.1|/0.0e+00/PREDICTED: beta-galactosidase 5 [Cucumis sativus]
Csa_6G149390	3.25634	2.35e-06	Up	gi|778713428|ref|XP_011657047.1|/0.0e+00/PREDICTED: lysosomal Pro-X carboxypeptidase-like [Cucumis sativus]
Csa_1G005740	3.25376	0.000260711	Up	gi|700208517|gb|KGN63613.1|/0.0e+00/hypothetical protein Csa_1G005740 [Cucumis sativus]
Csa_3G144210	3.224	1.15e-07	Up	gi|449432650|ref|XP_004134112.1|/8.9e-51/PREDICTED: calmodulin-like protein 11 [Cucumis sativus]
Csa_4G006220	3.22239	3.59e-07	Up	gi|700197757|gb|KGN52915.1|/0.0e+00/hypothetical protein Csa_4G006220 [Cucumis sativus]
Csa_2G069200	3.22055	7.3e-06	Up	gi|700206081|gb|KGN61200.1|/9.1e-101/hypothetical protein Csa_2G069200 [Cucumis sativus]
Csa_1G605740	3.21594	1.57e-10	Up	gi|700211349|gb|KGN66445.1|/0.0e+00/hypothetical protein Csa_1G605740 [Cucumis sativus]
Csa_4G008760	3.21501	3.79e-08	Up	gi|700197815|gb|KGN52973.1|/7.6e-252/hypothetical protein Csa_4G008760 [Cucumis sativus]
Csa_7G375830	3.21501	0.000260606	Up	gi|778727429|ref|XP_011659259.1|/1.0e-70/PREDICTED: ethylene-responsive transcription factor ERF098-like [Cucumis sativus]
Csa_3G852620	3.21045	2.43e-12	Up	gi|449460141|ref|XP_004147804.1|/4.4e-312/PREDICTED: cytochrome P450 CYP82D47-like [Cucumis sativus]
Csa_6G007420	3.19438	0.000455671	Up	gi|778709231|ref|XP_011656367.1|/2.9e-229/PREDICTED: GDSL esterase/lipase At4g01130 [Cucumis sativus]
Csa_4G645920	3.17754	0.000455584	Up	gi|449447329|ref|XP_004141421.1|/6.0e-185/PREDICTED: probable protein phosphatase 2C 72 isoform X1 [Cucumis sativus]
Csa_6G091960	3.17719	2.24e-05	Up	gi|700191219|gb|KGN46423.1|/2.6e-70/hypothetical protein Csa_6G091960 [Cucumis sativus]
Csa_6G363520	3.16894	3.24e-61	Up	gi|449452915|ref|XP_004144204.1|/9.4e-95/PREDICTED: uncharacterized protein LOC101208403 [Cucumis sativus]
Csa_3G386830	3.16294	1.12e-09	Up	gi|700202777|gb|KGN57910.1|/4.9e-98/hypothetical protein Csa_3G386830 [Cucumis sativus]
Csa_5G615820	3.16146	1.28e-05	Up	gi|449449407|ref|XP_004142456.1|/2.6e-258/PREDICTED: GABA transporter 1-like [Cucumis sativus]
Csa_2G000520	3.16099	0.000793245	Up	gi|449446580|ref|XP_004141049.1|/2.3e-175/PREDICTED: 1-aminocyclopropane-1-carboxylate oxidase 1 [Cucumis sativus]
Csa_1G008480	3.15687	1.41e-28	Up	gi|700208546|gb|KGN63642.1|/0.0e+00/hypothetical protein Csa_1G008480 [Cucumis sativus]
Csa_4G129560	3.1565	0.000793829	Up	gi|700198632|gb|KGN53790.1|/1.8e-303/hypothetical protein Csa_4G129560 [Cucumis sativus]
Csa_6G398210	3.15468	7.61e-12	Up	gi|700192540|gb|KGN47744.1|/2.1e-188/hypothetical protein Csa_6G398210 [Cucumis sativus]
Csa_1G058080	3.15381	0.000793683	Up	gi|778658304|ref|XP_011652468.1|/0.0e+00/PREDICTED: uncharacterized protein LOC101218503 isoform X1 [Cucumis sativus]
Csa_7G041870	3.13386	0.000793537	Up	gi|449453535|ref|XP_004144512.1|/1.7e-223/PREDICTED: cytochrome b561 and DOMON domain-containing protein At5g47530-like [Cucumis sativus]
Csa_6G148170	3.1281	6.3e-07	Up	gi|778713318|ref|XP_011657021.1|/1.1e-106/PREDICTED: uncharacterized protein LOC101221076 [Cucumis sativus]
Csa_5G612880	3.11974	6.29e-07	Up	gi|700196982|gb|KGN52159.1|/3.6e-151/hypothetical protein Csa_5G612880 [Cucumis sativus]
Csa_1G180750	3.11829	1.41e-267	Up	gi|449443510|ref|XP_004139520.1|/0.0e+00/PREDICTED: oligopeptide transporter 3 [Cucumis sativus]
Csa_5G023870	3.11548	0.000793391	Up	gi|449449104|ref|XP_004142305.1|/1.7e-251/PREDICTED: U-box domain-containing protein 21-like [Cucumis sativus]
Csa_1G384030	3.11239	6.29e-07	Up	gi|449467163|ref|XP_004151294.1|/7.1e-77/PREDICTED: uncharacterized protein LOC101204496 [Cucumis sativus]
Csa_6G366250	3.1032	3.33e-87	Up	gi|700192423|gb|KGN47627.1|/2.0e-274/hypothetical protein Csa_6G366250 [Cucumis sativus]
Csa_3G175740	3.0986	9.07e-75	Up	gi|778688522|ref|XP_011652768.1|/2.1e-110/PREDICTED: 21 kDa protein-like [Cucumis sativus]
Csa_4G325520	3.09343	1.98e-92	Up	gi|449464426|ref|XP_004149930.1|/7.8e-96/PREDICTED: wound-induced protein 1 [Cucumis sativus]
Csa_3G748240	3.08935	1.74e-76	Up	gi|449440461|ref|XP_004138003.1|/2.9e-164/PREDICTED: uncharacterized protein DDB_G0290301 [Cucumis sativus]
Csa_4G642310	3.08006	4.2e-11	Up	gi|700200092|gb|KGN55250.1|/2.1e-304/hypothetical protein Csa_4G642310 [Cucumis sativus]
Csa_6G045090	3.06907	1.91e-32	Up	gi|700190826|gb|KGN46030.1|/2.1e-230/hypothetical protein Csa_6G045090 [Cucumis sativus]
Csa_1G097650	3.05364	1.06e-23	Up	gi|449459090|ref|XP_004147279.1|/9.7e-97/PREDICTED: formin-3 [Cucumis sativus]
Csa_1G025850	3.03284	1.59e-06	Up	gi|700208807|gb|KGN63903.1|/2.9e-198/hypothetical protein Csa_1G025850 [Cucumis sativus]
Csa_2G401340	3.0127	1.62e-18	Up	gi|449441788|ref|XP_004138664.1|/1.5e-214/PREDICTED: probable protein phosphatase 2C 2 [Cucumis sativus]
Csa_2G205940	3.00899	2.26e-10	Up	gi|449467251|ref|XP_004151337.1|/1.3e-235/PREDICTED: CBL-interacting serine/threonine-protein kinase 7 [Cucumis sativus]
Csa_1G635920	2.98606	1.16e-20	Up	gi|449442619|ref|XP_004139078.1|/4.1e-217/PREDICTED: protein FAF-like, chloroplastic [Cucumis sativus]
Csa_7G407650	2.98489	6.78e-05	Up	gi|778728244|ref|XP_011659393.1|/0.0e+00/PREDICTED: DNA replication licensing factor MCM7 isoform X1 [Cucumis sativus]
Csa_7G169070	2.98083	4.9e-17	Up	gi|449466805|ref|XP_004151116.1|/5.4e-39/PREDICTED: protein RADIALIS-like 1 [Cucumis sativus]
Csa_7G322600	2.95977	1.63e-12	Up	gi|700189281|gb|KGN44514.1|/3.3e-08/hypothetical protein Csa_7G322600 [Cucumis sativus]
Csa_6G518300	2.94458	6.71e-15	Up	gi|700194071|gb|KGN49275.1|/8.2e-159/hypothetical protein Csa_6G518300 [Cucumis sativus]
Csa_1G524640	2.93247	2.44e-08	Up	gi|700210646|gb|KGN65742.1|/8.1e-241/hypothetical protein Csa_1G524640 [Cucumis sativus]
Csa_4G290740	2.92229	1.02e-74	Up	gi|449448756|ref|XP_004142131.1|/3.0e-92/PREDICTED: DNA-damage-repair/toleration protein DRT100 [Cucumis sativus]
Csa_5G535000	2.91146	1.1e-06	Up	gi|700196245|gb|KGN51422.1|/2.0e-163/hypothetical protein Csa_5G535000 [Cucumis sativus]
Csa_2G343150	2.8833	0.000200795	Up	gi|659121837|ref|XP_008460839.1|/3.7e-49/PREDICTED: myb-related protein 330-like [Cucumis melo]
Csa_6G094710	2.87886	6.66e-26	Up	gi|778711855|ref|XP_011656805.1|/4.3e-203/PREDICTED: uncharacterized protein LOC105435773 [Cucumis sativus]
Csa_3G727990	2.8721	1.07e-96	Up	gi|700203548|gb|KGN58681.1|/3.0e-192/WRKY transcription factor [Cucumis sativus]
Csa_3G733320	2.85561	2.93e-05	Up	gi|449439962|ref|XP_004137754.1|/0.0e+00/PREDICTED: galactose oxidase [Cucumis sativus]
Csa_1G533540	2.85505	0.000200754	Up	gi|700210751|gb|KGN65847.1|/4.7e-88/hypothetical protein Csa_1G533540 [Cucumis sativus]
Csa_6G495000	2.85187	1.77e-41	Up	gi|449448244|ref|XP_004141876.1|/2.9e-187/PREDICTED: peroxidase 73-like [Cucumis sativus]
Csa_5G140480	2.84645	1.72e-05	Up	gi|778699038|ref|XP_011654644.1|/7.8e-290/PREDICTED: probable polygalacturonase [Cucumis sativus]
Csa_7G452200	2.84615	4.45e-96	Up	gi|778729919|ref|XP_011659665.1|/0.0e+00/PREDICTED: probable LRR receptor-like serine/threonine-protein kinase At1g51860 [Cucumis sativus]
Csa_2G174670	2.84276	1.07e-08	Up	gi|700206482|gb|KGN61601.1|/4.4e-60/hypothetical protein Csa_2G174670 [Cucumis sativus]
Csa_6G052770	2.8365	0.00034232	Up	gi|449446490|ref|XP_004141004.1|/1.7e-149/PREDICTED: UPF0544 protein C5orf45 homolog [Cucumis sativus]
Csa_2G371110	2.82254	0.000342253	Up	gi|778671873|ref|XP_004148417.2|/2.5e-175/PREDICTED: mitochondrial uncoupling protein 5-like [Cucumis sativus]
Csa_4G285780	2.81747	1.99e-67	Up	gi|700198944|gb|KGN54102.1|/4.2e-200/Peroxidase [Cucumis sativus]
Csa_1G058090	2.80735	2.53e-06	Up	gi|449473453|ref|XP_004153885.1|/0.0e+00/PREDICTED: ankyrin repeat-containing protein At5g02620-like [Cucumis sativus]
Csa_1G006310	2.80735	2.93e-05	Up	gi|700208525|gb|KGN63621.1|/2.7e-224/hypothetical protein Csa_1G006310 [Cucumis sativus]
Csa_4G293080	2.806	1.91e-16	Up	gi|778693286|ref|XP_011653607.1|/1.1e-106/PREDICTED: uncharacterized protein LOC101221538 isoform X1 [Cucumis sativus]
Csa_5G622660	2.8036	5.6e-94	Up	gi|778706557|ref|XP_011655871.1|/2.6e-284/PREDICTED: vacuolar amino acid transporter 1-like isoform X1 [Cucumis sativus]
Csa_6G504380	2.78932	1.34e-10	Up	gi|700193652|gb|KGN48856.1|/5.4e-211/hypothetical protein Csa_6G504380 [Cucumis sativus]
Csa_2G433930	2.77821	3.54e-28	Up	gi|700208259|gb|KGN63378.1|/0.0e+00/hypothetical protein Csa_2G433930 [Cucumis sativus]
Csa_3G881740	2.77259	1.12e-09	Up	gi|700205028|gb|KGN60161.1|/1.8e-275/hypothetical protein Csa_3G881740 [Cucumis sativus]
Csa_5G594450	2.76553	3.69e-07	Up	gi|700196556|gb|KGN51733.1|/5.0e-173/hypothetical protein Csa_5G594450 [Cucumis sativus]
Csa_5G305760	2.76282	4.31e-06	Up	gi|449464826|ref|XP_004150130.1|/2.1e-204/PREDICTED: protein STRICTOSIDINE SYNTHASE-LIKE 10 [Cucumis sativus]
Csa_5G590160	2.75256	1.5e-25	Up	gi|778704735|ref|XP_004135511.2|/0.0e+00/PREDICTED: putative ABC transporter C family member 15 [Cucumis sativus]
Csa_3G828940	2.75174	0.000581145	Up	gi|778685628|ref|XP_004147456.2|/3.5e-162/PREDICTED: thaumatin-like protein [Cucumis sativus]
Csa_1G532360	2.75031	5.84e-48	Up	gi|778661768|ref|XP_011658693.1|/2.4e-215/PREDICTED: protein CHUP1, chloroplastic isoform X1 [Cucumis sativus]
Csa_3G828430	2.73697	2.83e-12	Up	gi|778688927|ref|XP_011652867.1|/2.8e-258/PREDICTED: probable mitochondrial chaperone BCS1-B [Cucumis sativus]
Csa_1G097730	2.73576	9.91e-16	Up	gi|449455848|ref|XP_004145662.1|/5.1e-96/PREDICTED: uncharacterized protein LOC101214890 [Cucumis sativus]
Csa_5G576700	2.70044	0.000143875	Up	gi|449467473|ref|XP_004151447.1|/3.0e-166/PREDICTED: zinc finger CCCH domain-containing protein 15-like isoform X1 [Cucumis sativus]
Csa_2G270820	2.70044	3.09e-47	Up	gi|700206820|gb|KGN61939.1|/2.1e-254/hypothetical protein Csa_2G270820 [Cucumis sativus]
Csa_3G765090	2.68182	1.82e-06	Up	gi|778684182|ref|XP_004151177.2|/0.0e+00/PREDICTED: protein TORNADO 1 [Cucumis sativus]
Csa_3G131980	2.67741	1.95e-09	Up	gi|778688443|ref|XP_011652751.1|/1.9e-20/PREDICTED: glycine-rich cell wall structural protein 1-like [Cucumis sativus]
Csa_7G322060	2.67302	9.48e-22	Up	gi|449443758|ref|XP_004139644.1|/8.4e-223/PREDICTED: alcohol dehydrogenase class-P [Cucumis sativus]
Csa_3G710830	2.65862	0.000240713	Up	gi|700203523|gb|KGN58656.1|/7.1e-214/hypothetical protein Csa_3G710830 [Cucumis sativus]
Csa_6G107940	2.65393	6.06e-293	Up	gi|449445483|ref|XP_004140502.1|/2.2e-69/PREDICTED: cytochrome b5 isoform E-like [Cucumis sativus]
Csa_4G652850	2.6497	4.12e-28	Up	gi|449455571|ref|XP_004145526.1|/5.9e-193/PREDICTED: high mobility group B protein 9 [Cucumis sativus]
Csa_4G295490	2.63456	3.15e-15	Up	gi|700199087|gb|KGN54245.1|/2.5e-86/hypothetical protein Csa_4G295490 [Cucumis sativus]
Csa_6G109720	2.63227	0.000400929	Up	gi|449445692|ref|XP_004140606.1|/0.0e+00/PREDICTED: uncharacterized protein LOC101214238 [Cucumis sativus]
Csa_5G167030	2.62678	1.38e-09	Up	gi|700195133|gb|KGN50310.1|/2.3e-69/hypothetical protein Csa_5G167030 [Cucumis sativus]
Csa_4G647420	2.62496	2.67e-07	Up	gi|700200211|gb|KGN55369.1|/2.3e-33/hypothetical protein Csa_4G647420 [Cucumis sativus]
Csa_6G484520	2.62149	1.82e-06	Up	gi|778717833|ref|XP_011657766.1|/0.0e+00/PREDICTED: protein TONSOKU [Cucumis sativus]
Csa_3G824920	2.6059	1.33e-19	Up	gi|700204414|gb|KGN59547.1|/0.0e+00/hypothetical protein Csa_3G824920 [Cucumis sativus]
Csa_4G646180	2.59904	1.38e-09	Up	gi|449447132|ref|XP_004141323.1|/7.5e-231/PREDICTED: protein IQ-DOMAIN 1 [Cucumis sativus]
Csa_3G006640	2.59483	4.08e-68	Up	gi|778674903|ref|XP_011650321.1|/0.0e+00/PREDICTED: DNA (cytosine-5)-methyltransferase CMT2 isoform X1 [Cucumis sativus]
Csa_6G101980	2.59106	4.66e-194	Up	gi|778712009|ref|XP_004140523.2|/4.6e-12/PREDICTED: major pollen allergen Ole e 6-like [Cucumis sativus]
Csa_7G046660	2.59024	3.64e-66	Up	gi|700188345|gb|KGN43578.1|/1.2e-36/hypothetical protein Csa_7G046660 [Cucumis sativus]
Csa_7G291130	2.58757	1.71e-23	Up	gi|778726432|ref|XP_004139755.2|/1.1e-209/PREDICTED: GDSL esterase/lipase At4g16230 [Cucumis sativus]
Csa_6G324880	2.58496	1.55e-06	Up	gi|449462134|ref|XP_004148796.1|/6.7e-178/PREDICTED: desiccation-related protein PCC13-62-like [Cucumis sativus]
Csa_3G628230	2.57949	1.61e-08	Up	gi|778682138|ref|XP_011651651.1|/3.0e-143/PREDICTED: protein FAM9A [Cucumis sativus]
Csa_6G524660	2.56619	2.84e-47	Up	gi|449433601|ref|XP_004134586.1|/2.7e-243/PREDICTED: uncharacterized protein LOC101217408 [Cucumis sativus]
Csa_1G003490	2.55114	4.67e-244	Up	gi|778655463|ref|XP_004138084.2|/8.3e-263/PREDICTED: MATE efflux family protein DTX1 [Cucumis sativus]
Csa_4G012380	2.54694	1.1e-16	Up	gi|778689949|ref|XP_011653042.1|/2.7e-168/PREDICTED: uncharacterized protein LOC105435167 [Cucumis sativus]
Csa_6G454380	2.54201	8.4e-11	Up	gi|778717596|ref|XP_011657721.1|/1.1e-102/PREDICTED: transcription repressor OFP15-like [Cucumis sativus]
Csa_3G333840	2.53344	3.54e-123	Up	gi|449464138|ref|XP_004149786.1|/2.1e-84/PREDICTED: kirola [Cucumis sativus]
Csa_7G446720	2.52572	1.05e-06	Up	gi|449448190|ref|XP_004141849.1|/0.0e+00/PREDICTED: regulator of telomere elongation helicase 1 homolog isoform X1 [Cucumis sativus]
Csa_7G284420	2.52356	1.44e-05	Up	gi|778726374|ref|XP_004150401.2|/3.9e-253/PREDICTED: leucine-rich repeat receptor-like tyrosine-protein kinase At2g41820 [Cucumis sativus]
Csa_6G366270	2.51925	3.25e-229	Up	gi|700192425|gb|KGN47629.1|/3.1e-138/hypothetical protein Csa_6G366270 [Cucumis sativus]
Csa_5G604150	2.51855	3.25e-93	Up	gi|449434841|ref|XP_004135204.1|/2.6e-70/PREDICTED: thioredoxin H-type [Cucumis sativus]
Csa_7G024010	2.49114	7.57e-08	Up	gi|449473230|ref|XP_004153824.1|/7.4e-208/PREDICTED: lysM domain-containing GPI-anchored protein 2 [Cucumis sativus]
Csa_3G176245	2.4775	5.77e-48	Up	gi|778679325|ref|XP_004148138.2|/1.1e-96/PREDICTED: 21 kDa protein [Cucumis sativus]
Csa_4G280630	2.47345	5.52e-21	Up	gi|778693009|ref|XP_004142157.2|/5.7e-106/PREDICTED: dirigent protein 7-like [Cucumis sativus]
Csa_7G043640	2.46317	5.84e-06	Up	gi|778723790|ref|XP_004144588.2|/6.1e-277/PREDICTED: protein TRANSPARENT TESTA 12 [Cucumis sativus]
Csa_3G406040	2.46025	7.46e-19	Up	gi|778681138|ref|XP_011651458.1|/1.2e-247/PREDICTED: uncharacterized protein LOC101213316 [Cucumis sativus]
Csa_6G151110	2.45418	2.4e-05	Up	gi|449456096|ref|XP_004145786.1|/1.7e-232/PREDICTED: arogenate dehydratase/prephenate dehydratase 6, chloroplastic-like [Cucumis sativus]
Csa_1G006320	2.45155	5.85e-55	Up	gi|449440726|ref|XP_004138135.1|/0.0e+00/PREDICTED: protein EDS1L [Cucumis sativus]
Csa_1G660200	2.4439	2.82e-34	Up	gi|700211604|gb|KGN66700.1|/2.0e-191/hypothetical protein Csa_1G660200 [Cucumis sativus]
Csa_6G390120	2.44268	1.6e-25	Up	gi|449465459|ref|XP_004150445.1|/3.4e-108/PREDICTED: uncharacterized protein LOC101207127 [Cucumis sativus]
Csa_2G055560	2.43995	2.79e-20	Up	gi|449462699|ref|XP_004149078.1|/0.0e+00/PREDICTED: (R)-mandelonitrile lyase 1-like [Cucumis sativus]
Csa_3G669610	2.42931	5.84e-06	Up	gi|449466243|ref|XP_004150836.1|/4.7e-72/PREDICTED: uncharacterized protein LOC101207691 [Cucumis sativus]
Csa_7G039260	2.42824	3.96e-05	Up	gi|449453549|ref|XP_004144519.1|/1.4e-114/PREDICTED: fasciclin-like arabinogalactan protein 13 [Cucumis sativus]
Csa_5G310810	2.42786	2.36e-06	Up	gi|778702021|ref|XP_011655123.1|/0.0e+00/PREDICTED: calcium-transporting ATPase 4, plasma membrane-type-like [Cucumis sativus]
Csa_6G426380	2.41968	3.83e-12	Up	gi|449445011|ref|XP_004140267.1|/1.2e-238/PREDICTED: protein FAF-like, chloroplastic [Cucumis sativus]
Csa_1G537320	2.41504	2.36e-06	Up	gi|449435504|ref|XP_004135535.1|/0.0e+00/PREDICTED: phospholipase A1-Igamma1, chloroplastic [Cucumis sativus]
Csa_1G471460	2.41272	5.35e-23	Up	gi|449464988|ref|XP_004150211.1|/4.2e-71/PREDICTED: uncharacterized protein LOC101205379 [Cucumis sativus]
Csa_3G878170	2.41002	9.62e-06	Up	gi|778686958|ref|XP_011652481.1|/6.3e-212/PREDICTED: uncharacterized protein LOC101219225 [Cucumis sativus]
Csa_2G371100	2.39761	6.14e-161	Up	gi|449461377|ref|XP_004148418.1|/5.1e-248/PREDICTED: aspartic proteinase nepenthesin-1 [Cucumis sativus]
Csa_2G004140	2.39658	2.62e-37	Up	gi|778665914|ref|XP_011648656.1|/0.0e+00/PREDICTED: uncharacterized protein LOC105434538 [Cucumis sativus]
Csa_3G734200	2.39232	2.35e-06	Up	gi|700203734|gb|KGN58867.1|/3.9e-229/hypothetical protein Csa_3G734200 [Cucumis sativus]
Csa_3G731840	2.3885	7.81e-69	Up	gi|700203641|gb|KGN58774.1|/0.0e+00/hypothetical protein Csa_3G731840 [Cucumis sativus]
Csa_6G067420	2.38533	3.37e-76	Up	gi|700190980|gb|KGN46184.1|/1.0e-47/hypothetical protein Csa_6G067420 [Cucumis sativus]
Csa_4G631060	2.37742	5.74e-07	Up	gi|449456637|ref|XP_004146055.1|/1.3e-248/PREDICTED: uncharacterized protein LOC101214651 [Cucumis sativus]
Csa_6G079220	2.37504	0.000162782	Up	gi|700191073|gb|KGN46277.1|/3.7e-265/hypothetical protein Csa_6G079220 [Cucumis sativus]
Csa_3G882970	2.37346	3.75e-82	Up	gi|778687275|ref|XP_011652541.1|/3.5e-128/PREDICTED: putative glutathione-specific gamma-glutamylcyclotransferase 2 [Cucumis sativus]
Csa_5G352630	2.36737	0.00043749	Up	gi|778702222|ref|XP_004149868.2|/4.7e-233/PREDICTED: transmembrane protein 53 [Cucumis sativus]
Csa_1G031830	2.36187	1.2e-10	Up	gi|449439231|ref|XP_004137390.1|/2.9e-193/PREDICTED: kinase-interacting family protein [Cucumis sativus]
Csa_3G171180	2.36009	1.03e-12	Up	gi|449459796|ref|XP_004147632.1|/8.1e-277/PREDICTED: protein CHUP1, chloroplastic [Cucumis sativus]
Csa_3G646530	2.35992	2.24e-175	Up	gi|700203333|gb|KGN58466.1|/1.2e-160/hypothetical protein Csa_3G646530 [Cucumis sativus]
Csa_7G058620	2.35649	1.13e-41	Up	gi|700188455|gb|KGN43688.1|/0.0e+00/hypothetical protein Csa_7G058620 [Cucumis sativus]
Csa_4G618530	2.34788	5.15e-51	Up	gi|700199830|gb|KGN54988.1|/1.6e-254/hypothetical protein Csa_4G618530 [Cucumis sativus]
Csa_7G426560	2.34104	0.000111191	Up	gi|700189882|gb|KGN45115.1|/0.0e+00/hypothetical protein Csa_7G426560 [Cucumis sativus]
Csa_1G024230	2.33184	2.11e-07	Up	gi|700208742|gb|KGN63838.1|/3.9e-262/hypothetical protein Csa_1G024230 [Cucumis sativus]
Csa_2G021510	2.32978	4.77e-53	Up	gi|700205761|gb|KGN60880.1|/0.0e+00/hypothetical protein Csa_2G021510 [Cucumis sativus]
Csa_6G154530	2.32058	7.05e-38	Up	gi|778713639|ref|XP_011657076.1|/0.0e+00/PREDICTED: uncharacterized protein LOC105435802 [Cucumis sativus]
Csa_1G033010	2.31937	2.51e-29	Up	gi|700208886|gb|KGN63982.1|/2.0e-143/hypothetical protein Csa_1G033010 [Cucumis sativus]
Csa_3G141880	2.31808	1.07e-26	Up	gi|449433273|ref|XP_004134422.1|/1.2e-278/PREDICTED: serine/threonine-protein kinase BLUS1 [Cucumis sativus]
Csa_3G223310	2.30226	4.24e-40	Up	gi|700202467|gb|KGN57600.1|/1.8e-303/hypothetical protein Csa_3G223310 [Cucumis sativus]
Csa_1G614640	2.29591	5.36e-17	Up	gi|700211398|gb|KGN66494.1|/2.0e-140/hypothetical protein Csa_1G614640 [Cucumis sativus]
Csa_7G393470	2.29278	2.66e-07	Up	gi|449436808|ref|XP_004136184.1|/1.6e-304/PREDICTED: sodium/hydrogen exchanger 2 [Cucumis sativus]
Csa_6G518090	2.2923	1.17e-51	Up	gi|449434326|ref|XP_004134947.1|/3.4e-118/PREDICTED: protein E6-like [Cucumis sativus]
Csa_3G777680	2.28637	1.61e-10	Up	gi|449462992|ref|XP_004149218.1|/5.8e-186/PREDICTED: probable F-box protein At1g60180 [Cucumis sativus]
Csa_5G648630	2.27501	0.000711121	Up	gi|449447741|ref|XP_004141626.1|/0.0e+00/PREDICTED: probable L-type lectin-domain containing receptor kinase VI.1 [Cucumis sativus]
Csa_3G852500	2.25041	1.29e-44	Up	gi|778686434|ref|XP_011652392.1|/0.0e+00/PREDICTED: uncharacterized protein LOC101215138 [Cucumis sativus]
Csa_4G304750	2.25037	2.16e-09	Up	gi|700199171|gb|KGN54329.1|/1.6e-108/hypothetical protein Csa_4G304750 [Cucumis sativus]
Csa_3G120410	2.24442	0.000281059	Up	gi|449432096|ref|XP_004133836.1|/5.9e-30/PREDICTED: arabinogalactan peptide 20 [Cucumis sativus]
Csa_6G076800	2.24236	0.000281003	Up	gi|449473469|ref|XP_004153890.1|/1.0e-184/PREDICTED: fasciclin-like arabinogalactan protein 10 [Cucumis sativus]
Csa_1G009610	2.24101	8.87e-62	Up	gi|449440768|ref|XP_004138156.1|/0.0e+00/PREDICTED: ABC transporter A family member 7 [Cucumis sativus]
Csa_4G621220	2.23349	1.44e-47	Up	gi|700199852|gb|KGN55010.1|/1.8e-93/hypothetical protein Csa_4G621220 [Cucumis sativus]
Csa_2G169750	2.23273	2.7e-13	Up	gi|700206432|gb|KGN61551.1|/8.0e-87/hypothetical protein Csa_2G169750 [Cucumis sativus]
Csa_5G590060	2.22514	6e-10	Up	gi|700196512|gb|KGN51689.1|/1.1e-149/hypothetical protein Csa_5G590060 [Cucumis sativus]
Csa_1G064870	2.22239	9.11e-10	Up	gi|700209469|gb|KGN64565.1|/0.0e+00/hypothetical protein Csa_1G064870 [Cucumis sativus]
Csa_6G044020	2.22002	1.31e-11	Up	gi|700190817|gb|KGN46021.1|/1.3e-53/hypothetical protein Csa_6G044020 [Cucumis sativus]
Csa_7G407700	2.21791	2.72e-05	Up	gi|449436743|ref|XP_004136152.1|/0.0e+00/PREDICTED: DELLA protein RGL2 [Cucumis sativus]
Csa_2G033360	2.21681	6.68e-06	Up	gi|778666998|ref|XP_011648853.1|/0.0e+00/PREDICTED: ATP-dependent DNA helicase Q-like 1 [Cucumis sativus]
Csa_2G060350	2.20445	5.44e-11	Up	gi|778667500|ref|XP_011648935.1|/5.2e-85/PREDICTED: uncharacterized protein At4g30180 [Cucumis sativus]
Csa_6G014540	2.20195	6.6e-204	Up	gi|449441252|ref|XP_004138396.1|/3.3e-143/PREDICTED: expansin-A8 isoform X2 [Cucumis sativus]
Csa_2G286480	2.20163	0.000452636	Up	gi|700206896|gb|KGN62015.1|/2.0e-285/hypothetical protein Csa_2G286480 [Cucumis sativus]
Csa_7G451390	2.19794	4.4e-05	Up	gi|700190300|gb|KGN45533.1|/5.7e-277/hypothetical protein Csa_7G451390 [Cucumis sativus]
Csa_5G586550	2.19663	2.73e-05	Up	gi|700196456|gb|KGN51633.1|/1.1e-92/hypothetical protein Csa_5G586550 [Cucumis sativus]
Csa_6G517090	2.19465	6.26e-08	Up	gi|449433876|ref|XP_004134722.1|/0.0e+00/PREDICTED: protein STRUBBELIG-RECEPTOR FAMILY 3-like isoform X1 [Cucumis sativus]
Csa_5G148820	2.1936	6.85e-06	Up	gi|778699345|ref|XP_011654696.1|/5.4e-311/PREDICTED: uncharacterized protein LOC101209453 isoform X3 [Cucumis sativus]
Csa_2G367240	2.19265	2.58e-07	Up	gi|449470106|ref|XP_004152759.1|/6.3e-232/PREDICTED: transcription factor E2FC isoform X1 [Cucumis sativus]
Csa_2G074200	2.19265	1.58e-30	Up	gi|700206139|gb|KGN61258.1|/0.0e+00/hypothetical protein Csa_2G074200 [Cucumis sativus]
Csa_7G446790	2.18673	9.34e-46	Up	gi|700190129|gb|KGN45362.1|/2.1e-90/hypothetical protein Csa_7G446790 [Cucumis sativus]
Csa_6G497350	2.18619	2.48e-08	Up	gi|525507122|ref|NP_001267599.1|/3.5e-210/probable mannitol dehydrogenase-like [Cucumis sativus]
Csa_1G042270	2.18279	0.000111717	Up	gi|778664755|ref|XP_011660345.1|/2.2e-128/PREDICTED: uncharacterized protein LOC105436376 [Cucumis sativus]
Csa_7G433330	2.18156	2.67e-59	Up	gi|700190071|gb|KGN45304.1|/0.0e+00/hypothetical protein Csa_7G433330 [Cucumis sativus]
Csa_5G585950	2.17659	2.13e-12	Up	gi|778704445|ref|XP_011655539.1|/0.0e+00/PREDICTED: ABC transporter B family member 4 [Cucumis sativus]
Csa_5G033980	2.17468	1.51e-07	Up	gi|700194454|gb|KGN49631.1|/8.5e-51/hypothetical protein Csa_5G033980 [Cucumis sativus]
Csa_4G015810	2.17239	4.29e-26	Up	gi|449469172|ref|XP_004152295.1|/2.4e-293/PREDICTED: probably inactive leucine-rich repeat receptor-like protein kinase At3g28040 [Cucumis sativus]
Csa_1G064820	2.1714	3.97e-44	Up	gi|700209464|gb|KGN64560.1|/3.3e-196/hypothetical protein Csa_1G064820 [Cucumis sativus]
Csa_6G101470	2.17139	2.4e-10	Up	gi|778712005|ref|XP_011656833.1|/1.2e-224/PREDICTED: probable inactive purple acid phosphatase 29 [Cucumis sativus]
Csa_6G504490	2.17046	2.16e-30	Up	gi|778719549|ref|XP_011658026.1|/3.0e-246/PREDICTED: mitochondrial chaperone BCS1-like [Cucumis sativus]
Csa_4G430820	2.16993	1.73e-05	Up	gi|449453163|ref|XP_004144328.1|/0.0e+00/PREDICTED: probable auxin efflux carrier component 1b [Cucumis sativus]
Csa_5G366680	2.16792	5.83e-11	Up	gi|700195776|gb|KGN50953.1|/1.2e-58/hypothetical protein Csa_5G366680 [Cucumis sativus]
Csa_6G109650	2.16711	0.000111741	Up	gi|449445453|ref|XP_004140487.1|/2.5e-65/PREDICTED: putative lipid-binding protein At4g00165 [Cucumis sativus]
Csa_5G141040	2.15996	3.03e-15	Up	gi|449456474|ref|XP_004145974.1|/0.0e+00/PREDICTED: cucumisin-like [Cucumis sativus]
Csa_4G038710	2.15828	2.47e-28	Up	gi|449462864|ref|XP_004149155.1|/5.3e-286/PREDICTED: cytochrome P450 90B1 [Cucumis sativus]
Csa_4G017050	2.15509	3.33e-125	Up	gi|778697480|ref|XP_011654331.1|/3.3e-78/PREDICTED: extensin-2-like [Cucumis sativus]
Csa_6G490140	2.14897	1.12e-16	Up	gi|700193295|gb|KGN48499.1|/3.0e-275/hypothetical protein Csa_6G490140 [Cucumis sativus]
Csa_7G073660	2.14356	3.45e-12	Up	gi|700188697|gb|KGN43930.1|/2.9e-156/Caffeoyl-CoA O-methyltransferase [Cucumis sativus]
Csa_7G009730	2.14221	7.33e-25	Up	gi|700187996|gb|KGN43229.1|/3.2e-117/hypothetical protein Csa_7G009730 [Cucumis sativus]
Csa_1G045510	2.1389	7.05e-05	Up	gi|778657610|ref|XP_004152537.2|/4.9e-267/PREDICTED: pectate lyase-like isoform X1 [Cucumis sativus]
Csa_1G228960	2.13239	2.25e-149	Up	gi|778659962|ref|XP_004150208.2|/1.6e-82/PREDICTED: 36.4 kDa proline-rich protein [Cucumis sativus]
Csa_4G310210	2.13203	0.000724609	Up	gi|778693820|ref|XP_011653700.1|/5.2e-83/PREDICTED: trihelix transcription factor GT-3b isoform X2 [Cucumis sativus]
Csa_4G038740	2.12601	1.03e-05	Up	gi|700198099|gb|KGN53257.1|/2.0e-219/hypothetical protein Csa_4G038740 [Cucumis sativus]
Csa_1G059750	2.12085	0.000724744	Up	gi|700209400|gb|KGN64496.1|/1.3e-87/p55 [Cucumis sativus]
Csa_6G511780	2.11412	5.73e-32	Up	gi|700193858|gb|KGN49062.1|/3.8e-150/hypothetical protein Csa_6G511780 [Cucumis sativus]
Csa_3G893430	2.1127	1.73e-05	Up	gi|700205160|gb|KGN60293.1|/1.5e-116/hypothetical protein Csa_3G893430 [Cucumis sativus]
Csa_3G076580	2.10962	9.66e-10	Up	gi|700200989|gb|KGN56122.1|/9.3e-98/Plastid-lipid associated protein [Cucumis sativus]
Csa_1G025020	2.10006	1.67e-191	Up	gi|449439129|ref|XP_004137340.1|/2.6e-55/PREDICTED: probable calcium-binding protein CML27 [Cucumis sativus]
Csa_6G363530	2.09966	1.12e-27	Up	gi|778715279|ref|XP_011657373.1|/4.6e-100/PREDICTED: uncharacterized protein LOC105435852 [Cucumis sativus]
Csa_5G139430	2.09173	5.86e-128	Up	gi|778698893|ref|XP_011654619.1|/0.0e+00/PREDICTED: probable pectinesterase/pectinesterase inhibitor 61 [Cucumis sativus]
Csa_3G064180	2.08597	2.65e-07	Up	gi|700200936|gb|KGN56069.1|/2.4e-119/hypothetical protein Csa_3G064180 [Cucumis sativus]
Csa_5G623670	2.08149	4.65e-36	Up	gi|449449308|ref|XP_004142407.1|/1.2e-177/PREDICTED: annexin D4 [Cucumis sativus]
Csa_5G523000	2.07484	1.7e-06	Up	gi|778703598|ref|XP_011655393.1|/7.4e-238/PREDICTED: NAC domain-containing protein 8 [Cucumis sativus]
Csa_7G414390	2.07269	6.13e-40	Up	gi|449436731|ref|XP_004136146.1|/5.3e-225/PREDICTED: probable pectinesterase 53 [Cucumis sativus]
Csa_3G435010	2.06761	3.52e-33	Up	gi|778681260|ref|XP_011651478.1|/1.5e-310/PREDICTED: ATP-dependent 6-phosphofructokinase 6-like [Cucumis sativus]
Csa_2G010200	2.06711	0.00017861	Up	gi|778666436|ref|XP_011648740.1|/8.3e-254/PREDICTED: ankyrin repeat-containing protein At3g12360-like [Cucumis sativus]
Csa_4G051470	2.06387	1.82e-16	Up	gi|449464068|ref|XP_004149751.1|/7.9e-207/PREDICTED: probable WRKY transcription factor 41 [Cucumis sativus]
Csa_5G375760	2.06133	1.89e-16	Up	gi|449445138|ref|XP_004140330.1|/5.6e-215/PREDICTED: uncharacterized protein LOC101220433 [Cucumis sativus]
Csa_6G150590	2.05445	0.000280971	Up	gi|700191716|gb|KGN46920.1|/0.0e+00/hypothetical protein Csa_6G150590 [Cucumis sativus]
Csa_6G087810	2.04363	3.93e-09	Up	gi|449445824|ref|XP_004140672.1|/2.2e-53/PREDICTED: pentatricopeptide repeat-containing protein At2g36240 [Cucumis sativus]
Csa_1G408720	2.04134	7.02e-05	Up	gi|778660633|ref|XP_004146291.2|/9.2e-300/PREDICTED: DELLA protein GAI [Cucumis sativus]
Csa_1G257350	2.02989	6e-31	Up	gi|778660097|ref|XP_011655612.1|/4.2e-293/PREDICTED: QWRF motif-containing protein 8-like [Cucumis sativus]
Csa_2G015850	2.0272	4.33e-38	Up	gi|778666704|ref|XP_004139200.2|/1.8e-286/PREDICTED: receptor-like cytosolic serine/threonine-protein kinase RBK2 [Cucumis sativus]
Csa_1G386590	2.02389	1.78e-150	Up	gi|449461967|ref|XP_004148713.1|/5.1e-153/PREDICTED: probable strigolactone esterase DAD2 [Cucumis sativus]
Csa_2G263940	2.02183	2.2e-23	Up	gi|778669639|ref|XP_011649281.1|/1.6e-110/PREDICTED: proline-rich protein 4 isoform X2 [Cucumis sativus]
Csa_4G651800	2.02073	0.000178573	Up	gi|449455679|ref|XP_004145579.1|/1.2e-94/PREDICTED: VQ motif-containing protein 11 [Cucumis sativus]
Csa_3G689790	2.02027	4.02e-08	Up	gi|449464002|ref|XP_004149718.1|/4.2e-211/PREDICTED: uncharacterized protein LOC101216438 [Cucumis sativus]
Csa_3G118080	2.01324	1.87e-45	Up	gi|778676724|ref|XP_004133780.2|/2.3e-119/PREDICTED: homeobox-leucine zipper protein HAT3-like [Cucumis sativus]
Csa_5G011650	2.01257	2.96e-26	Up	gi|700194398|gb|KGN49575.1|/2.3e-136/hypothetical protein Csa_5G011650 [Cucumis sativus]
Csa_5G605760	2.01073	0.000111215	Up	gi|449434774|ref|XP_004135171.1|/5.1e-144/PREDICTED: expansin-A1 [Cucumis sativus]
Csa_2G224250	2.00576	2.99e-149	Up	gi|700206566|gb|KGN61685.1|/1.1e-106/hypothetical protein Csa_2G224250 [Cucumis sativus]
Csa_2G435460	2	3.86e-09	Up	gi|700208263|gb|KGN63382.1|/0.0e+00/hypothetical protein Csa_2G435460 [Cucumis sativus]
Csa_6G401370	2	1.72e-05	Up	gi|778715825|ref|XP_011657463.1|/0.0e+00/PREDICTED: CO(2)-response secreted protease-like [Cucumis sativus]
Csa_7G262900	1.99683	0.000111239	Up	gi|700189108|gb|KGN44341.1|/3.9e-41/hypothetical protein Csa_7G262900 [Cucumis sativus]
Csa_7G002520	1.99603	0.000111262	Up	gi|449461589|ref|XP_004148524.1|/6.8e-178/PREDICTED: isoflavone reductase-like protein isoform X1 [Cucumis sativus]
Csa_7G063995	1.99414	4.79e-63	Up	gi|700188503|gb|KGN43736.1|/2.5e-219/hypothetical protein Csa_7G063995 [Cucumis sativus]
Csa_4G009890	1.99214	0.000714534	Up	gi|700197830|gb|KGN52988.1|/4.9e-52/hypothetical protein Csa_4G009890 [Cucumis sativus]
Csa_6G187930	1.99205	2.76e-05	Up	gi|778713808|ref|XP_011657130.1|/7.4e-108/PREDICTED: josephin-like protein [Cucumis sativus]
Csa_5G631480	1.99072	9.12e-06	Up	gi|700197220|gb|KGN52397.1|/5.6e-305/hypothetical protein Csa_5G631480 [Cucumis sativus]
Csa_3G669600	1.98995	1.62e-07	Up	gi|449466241|ref|XP_004150835.1|/1.8e-225/PREDICTED: GDSL esterase/lipase At1g09390-like [Cucumis sativus]
Csa_5G471600	1.98489	8.53e-13	Up	gi|449452068|ref|XP_004143782.1|/0.0e+00/PREDICTED: phosphate transporter PHO1 homolog 3-like [Cucumis sativus]
Csa_5G517800	1.98218	1.88e-16	Up	gi|449450038|ref|XP_004142771.1|/3.2e-89/PREDICTED: BAG family molecular chaperone regulator 2-like [Cucumis sativus]
Csa_3G736850	1.97461	2.4e-20	Up	gi|700203804|gb|KGN58937.1|/1.3e-217/hypothetical protein Csa_3G736850 [Cucumis sativus]
Csa_1G004160	1.97446	4.12e-07	Up	gi|700208454|gb|KGN63550.1|/4.8e-148/hypothetical protein Csa_1G004160 [Cucumis sativus]
Csa_3G752490	1.97186	2.6e-138	Up	gi|700203943|gb|KGN59076.1|/0.0e+00/hypothetical protein Csa_3G752490 [Cucumis sativus]
Csa_3G278920	1.96993	5.63e-49	Up	gi|449455806|ref|XP_004145641.1|/8.0e-168/PREDICTED: LOB domain-containing protein 41 [Cucumis sativus]
Csa_1G050230	1.96875	5.63e-12	Up	gi|700209288|gb|KGN64384.1|/9.1e-30/hypothetical protein Csa_1G050230 [Cucumis sativus]
Csa_2G247590	1.95494	1.88e-228	Up	gi|700206679|gb|KGN61798.1|/1.6e-147/hypothetical protein Csa_2G247590 [Cucumis sativus]
Csa_5G609610	1.95106	6.61e-98	Up	gi|778705971|ref|XP_011655772.1|/0.0e+00/PREDICTED: alpha-xylosidase 1-like [Cucumis sativus]
Csa_6G522780	1.94555	0.000270774	Up	gi|778721351|ref|XP_011658287.1|/0.0e+00/PREDICTED: DNA replication licensing factor MCM3 [Cucumis sativus]
Csa_3G822310	1.94228	0.000107548	Up	gi|449438006|ref|XP_004136781.1|/1.9e-291/PREDICTED: cyclic dof factor 3-like [Cucumis sativus]
Csa_1G045660	1.94017	2.59e-06	Up	gi|449469671|ref|XP_004152542.1|/1.7e-271/PREDICTED: probable mitochondrial chaperone BCS1-B [Cucumis sativus]
Csa_6G190440	1.93958	8.86e-22	Up	gi|700191949|gb|KGN47153.1|/5.5e-91/hypothetical protein Csa_6G190440 [Cucumis sativus]
Csa_5G160760	1.93627	6.19e-08	Up	gi|449459764|ref|XP_004147616.1|/0.0e+00/PREDICTED: uncharacterized protein LOC101221869 [Cucumis sativus]
Csa_7G004140	1.93161	0.000270666	Up	gi|449461603|ref|XP_004148531.1|/0.0e+00/PREDICTED: DNA replication licensing factor MCM4 [Cucumis sativus]
Csa_1G269860	1.93122	7.46e-118	Up	gi|700210148|gb|KGN65244.1|/2.6e-123/hypothetical protein Csa_1G269860 [Cucumis sativus]
Csa_6G483430	1.92992	0.000270612	Up	gi|449461841|ref|XP_004148650.1|/1.7e-99/PREDICTED: cell wall / vacuolar inhibitor of fructosidase 2 [Cucumis sativus]
Csa_6G492250	1.92915	9.54e-68	Up	gi|778718524|ref|XP_004141996.2|/2.1e-290/PREDICTED: cytochrome P450 81E8-like [Cucumis sativus]
Csa_2G004760	1.92874	1.37e-10	Up	gi|778665943|ref|XP_004139428.2|/5.0e-97/PREDICTED: leucine-rich repeat extensin-like protein 4 [Cucumis sativus]
Csa_5G606840	1.92153	5.77e-34	Up	gi|700196817|gb|KGN51994.1|/2.4e-225/hypothetical protein Csa_5G606840 [Cucumis sativus]
Csa_4G279800	1.91784	3.46e-10	Up	gi|449449006|ref|XP_004142256.1|/1.6e-260/PREDICTED: beta-D-glucosyl crocetin beta-1,6-glucosyltransferase-like [Cucumis sativus]
Csa_7G378520	1.91324	2.65e-121	Up	gi|525507248|ref|NP_001267662.1|/8.9e-127/auxin-induced protein AUX28-like [Cucumis sativus]
Csa_2G368900	1.91156	1.64e-74	Up	gi|449469873|ref|XP_004152643.1|/7.4e-112/PREDICTED: uncharacterized protein LOC101203360 [Cucumis sativus]
Csa_6G504480	1.9105	3.82e-08	Up	gi|778719545|ref|XP_004150003.2|/8.3e-249/PREDICTED: uncharacterized AAA domain-containing protein C31G5.19-like [Cucumis sativus]
Csa_7G037500	1.90588	0.000365636	Up	gi|449453577|ref|XP_004144533.1|/5.7e-132/PREDICTED: rho GDP-dissociation inhibitor 1-like [Cucumis sativus]
Csa_1G145980	1.90244	0.000166619	Up	gi|778659368|ref|XP_004139468.2|/1.3e-222/PREDICTED: arogenate dehydratase/prephenate dehydratase 6, chloroplastic-like [Cucumis sativus]
Csa_1G526840	1.89535	8.74e-19	Up	gi|449472366|ref|XP_004153571.1|/7.8e-268/PREDICTED: UDP-glucose iridoid glucosyltransferase-like [Cucumis sativus]
Csa_3G119700	1.89434	3.1e-08	Up	gi|778676947|ref|XP_011650695.1|/3.6e-177/PREDICTED: probable WRKY transcription factor 46 [Cucumis sativus]
Csa_2G340400	1.89172	0.00027072	Up	gi|700207128|gb|KGN62247.1|/1.2e-36/hypothetical protein Csa_2G340400 [Cucumis sativus]
Csa_3G300600	1.89069	8.13e-36	Up	gi|449456229|ref|XP_004145852.1|/5.7e-247/PREDICTED: mannose-6-phosphate isomerase 1 [Cucumis sativus]
Csa_5G636450	1.89065	3.81e-20	Up	gi|700197275|gb|KGN52452.1|/0.0e+00/Multidrug resistance protein 1, 2 [Cucumis sativus]
Csa_4G279810	1.88972	7.96e-112	Up	gi|778692894|ref|XP_004142255.2|/1.1e-256/PREDICTED: beta-D-glucosyl crocetin beta-1,6-glucosyltransferase-like [Cucumis sativus]
Csa_5G177070	1.88895	1.74e-15	Up	gi|700195310|gb|KGN50487.1|/1.6e-72/hypothetical protein Csa_5G177070 [Cucumis sativus]
Csa_1G507470	1.88699	4.02e-05	Up	gi|449464940|ref|XP_004150187.1|/2.0e-225/PREDICTED: fasciclin-like arabinogalactan protein 4 [Cucumis sativus]
Csa_2G348200	1.88452	0.000554275	Up	gi|449450472|ref|XP_004142986.1|/0.0e+00/PREDICTED: L-ascorbate oxidase homolog [Cucumis sativus]
Csa_2G228420	1.88027	5.38024150591542e-311	Up	gi|449474405|ref|XP_004154162.1|/2.2e-177/PREDICTED: heat stress transcription factor A-7a [Cucumis sativus]
Csa_3G827270	1.87285	2.89e-29	Up	gi|449459462|ref|XP_004147465.1|/1.4e-156/PREDICTED: 2-aminoethanethiol dioxygenase [Cucumis sativus]
Csa_2G382440	1.8712	9.12e-17	Up	gi|778672592|ref|XP_011649835.1|/1.4e-174/PREDICTED: flotillin-like protein 4 [Cucumis sativus]
Csa_1G601000	1.86751	3.15e-11	Up	gi|449452811|ref|XP_004144152.1|/4.7e-124/PREDICTED: protein YLS9-like [Cucumis sativus]
Csa_6G495040	1.86748	9.68e-06	Up	gi|778718620|ref|XP_011657891.1|/5.3e-175/PREDICTED: UPF0553 protein-like [Cucumis sativus]
Csa_3G176240	1.8646	5.69e-08	Up	gi|700202144|gb|KGN57277.1|/2.6e-68/hypothetical protein Csa_3G176240 [Cucumis sativus]
Csa_2G277620	1.86011	5.15e-10	Up	gi|778669884|ref|XP_011649316.1|/3.8e-64/PREDICTED: homeobox protein 6-like [Cucumis sativus]
Csa_1G023060	1.85859	1.56e-52	Up	gi|449440939|ref|XP_004138241.1|/2.6e-140/PREDICTED: LOB domain-containing protein 41-like [Cucumis sativus]
Csa_4G064080	1.85573	0.000102199	Up	gi|449460050|ref|XP_004147759.1|/4.4e-106/PREDICTED: CASP-like protein F16 [Cucumis sativus]
Csa_1G044900	1.84929	3.4e-137	Up	gi|449469643|ref|XP_004152528.1|/2.3e-253/PREDICTED: BAHD acyltransferase At5g47980-like [Cucumis sativus]
Csa_3G298050	1.84465	1.45e-07	Up	gi|700202643|gb|KGN57776.1|/3.0e-62/hypothetical protein Csa_3G298050 [Cucumis sativus]
Csa_7G044950	1.84441	4.19e-38	Up	gi|700188322|gb|KGN43555.1|/6.1e-263/hypothetical protein Csa_7G044950 [Cucumis sativus]
Csa_2G264580	1.8365	1.49e-05	Up	gi|449458586|ref|XP_004147028.1|/0.0e+00/PREDICTED: uncharacterized protein LOC101216019 [Cucumis sativus]
Csa_4G091870	1.83243	2.52e-123	Up	gi|449438859|ref|XP_004137205.1|/2.0e-207/PREDICTED: 1-aminocyclopropane-1-carboxylate oxidase 5 [Cucumis sativus]
Csa_4G179700	1.83191	1.97e-49	Up	gi|700198728|gb|KGN53886.1|/0.0e+00/hypothetical protein Csa_4G179700 [Cucumis sativus]
Csa_4G022960	1.8309	5.4e-15	Up	gi|449458345|ref|XP_004146908.1|/3.5e-141/PREDICTED: derlin-1.1 isoform X1 [Cucumis sativus]
Csa_4G296140	1.82961	1.37e-07	Up	gi|449448618|ref|XP_004142063.1|/9.2e-169/PREDICTED: uncharacterized protein C24B11.05 isoform X1 [Cucumis sativus]
Csa_1G256170	1.82889	0.00039463	Up	gi|700210061|gb|KGN65157.1|/1.8e-238/hypothetical protein Csa_1G256170 [Cucumis sativus]
Csa_4G049060	1.82796	3.13e-105	Up	gi|700198189|gb|KGN53347.1|/0.0e+00/hypothetical protein Csa_4G049060 [Cucumis sativus]
Csa_6G450390	1.82558	1.51e-49	Up	gi|449451249|ref|XP_004143374.1|/0.0e+00/PREDICTED: protein ROS1 isoform X2 [Cucumis sativus]
Csa_5G606600	1.82366	3.31e-151	Up	gi|778705558|ref|XP_011655704.1|/0.0e+00/PREDICTED: alpha-1,4 glucan phosphorylase L-2 isozyme, chloroplastic/amyloplastic [Cucumis sativus]
Csa_5G167220	1.81996	1.63e-12	Up	gi|449451970|ref|XP_004143733.1|/9.8e-191/PREDICTED: peroxidase 2-like [Cucumis sativus]
Csa_3G852630	1.81582	1.86e-16	Up	gi|778686466|ref|XP_004147803.2|/0.0e+00/PREDICTED: cytochrome P450 CYP82D47-like [Cucumis sativus]
Csa_1G569470	1.8147	2.02e-08	Up	gi|449435663|ref|XP_004135614.1|/2.0e-104/PREDICTED: U1 small nuclear ribonucleoprotein C-like isoform X1 [Cucumis sativus]
Csa_1G014320	1.81378	3.1e-08	Up	gi|778656114|ref|XP_011648480.1|/0.0e+00/PREDICTED: protein LONGIFOLIA 1 [Cucumis sativus]
Csa_1G043020	1.8101	0.000394554	Up	gi|778657467|ref|XP_011650944.1|/7.1e-170/PREDICTED: protein SHOOT GRAVITROPISM 5-like [Cucumis sativus]
Csa_1G574960	1.80993	2.54e-18	Up	gi|778662766|ref|XP_004135674.2|/1.3e-259/PREDICTED: receptor-like protein kinase 5 [Cucumis sativus]
Csa_5G160210	1.8081	2.68e-11	Up	gi|449459704|ref|XP_004147586.1|/6.7e-120/PREDICTED: axial regulator YABBY 5-like [Cucumis sativus]
Csa_1G051620	1.80612	6.86e-295	Up	gi|700209328|gb|KGN64424.1|/1.9e-101/hypothetical protein Csa_1G051620 [Cucumis sativus]
Csa_5G590000	1.80006	1.87e-15	Up	gi|778704635|ref|XP_004135515.2|/0.0e+00/PREDICTED: probable inactive leucine-rich repeat receptor-like protein kinase At1g66830 [Cucumis sativus]
Csa_4G652060	1.79837	1.79e-09	Up	gi|449455533|ref|XP_004145507.1|/2.4e-265/PREDICTED: U-box domain-containing protein 7-like [Cucumis sativus]
Csa_2G354990	1.79791	1.45e-07	Up	gi|700207354|gb|KGN62473.1|/3.8e-39/hypothetical protein Csa_2G354990 [Cucumis sativus]
Csa_4G663700	1.79633	3.63e-37	Up	gi|449455611|ref|XP_004145546.1|/7.2e-144/PREDICTED: WUSCHEL-related homeobox 8-like [Cucumis sativus]
Csa_5G166450	1.79602	1.05e-10	Up	gi|449469416|ref|XP_004152416.1|/7.8e-252/PREDICTED: uncharacterized protein LOC101207943 [Cucumis sativus]
Csa_3G144140	1.79116	4.75e-08	Up	gi|449432638|ref|XP_004134106.1|/6.0e-293/PREDICTED: 3-ketoacyl-CoA synthase 19 [Cucumis sativus]
Csa_4G043890	1.7897	1.87e-15	Up	gi|449457498|ref|XP_004146485.1|/1.2e-158/PREDICTED: GATA transcription factor 5-like [Cucumis sativus]
Csa_3G778440	1.78958	5.81e-05	Up	gi|449437856|ref|XP_004136706.1|/1.2e-252/PREDICTED: aspartic proteinase nepenthesin-2 [Cucumis sativus]
Csa_2G350470	1.78366	1.48e-26	Up	gi|700207245|gb|KGN62364.1|/8.3e-190/hypothetical protein Csa_2G350470 [Cucumis sativus]
Csa_3G751450	1.78361	2.54e-49	Up	gi|778684143|ref|XP_011651995.1|/7.4e-253/PREDICTED: uncharacterized protein LOC105434967 [Cucumis sativus]
Csa_2G416110	1.782	3.52e-05	Up	gi|449468470|ref|XP_004151944.1|/0.0e+00/PREDICTED: calcium permeable stress-gated cation channel 1 [Cucumis sativus]
Csa_1G265650	1.78158	4.9e-10	Up	gi|700210121|gb|KGN65217.1|/1.6e-47/hypothetical protein Csa_1G265650 [Cucumis sativus]
Csa_5G139380	1.78155	0.000240288	Up	gi|778698860|ref|XP_011654611.1|/4.2e-81/PREDICTED: uncharacterized protein LOC105435423 [Cucumis sativus]
Csa_5G589990	1.78069	1.35e-06	Up	gi|449435053|ref|XP_004135310.1|/4.6e-125/PREDICTED: uncharacterized protein At3g27210-like [Cucumis sativus]
Csa_4G641550	1.78028	3.07e-118	Up	gi|449447023|ref|XP_004141269.1|/0.0e+00/PREDICTED: kinesin-like protein FRA1 [Cucumis sativus]
Csa_4G640960	1.78004	8.11e-25	Up	gi|778696188|ref|XP_011654118.1|/1.9e-274/PREDICTED: uncharacterized acetyltransferase At3g50280-like [Cucumis sativus]
Csa_1G467090	1.7792	7.68e-65	Up	gi|700210493|gb|KGN65589.1|/6.9e-239/hypothetical protein Csa_1G467090 [Cucumis sativus]
Csa_7G029980	1.77697	2.36e-114	Up	gi|700188151|gb|KGN43384.1|/0.0e+00/hypothetical protein Csa_7G029980 [Cucumis sativus]
Csa_2G352410	1.77567	2.75e-09	Up	gi|449450324|ref|XP_004142913.1|/1.4e-120/PREDICTED: transcription factor RAX3 [Cucumis sativus]
Csa_2G378530	1.77471	5.43e-30	Up	gi|659088642|ref|XP_008445089.1|/1.5e-91/PREDICTED: plasma membrane ATPase 4-like [Cucumis melo]
Csa_5G580630	1.77411	3.9e-58	Up	gi|525506969|ref|NP_001267530.1|/4.9e-232/alpha-galactosidase-like precursor [Cucumis sativus]
Csa_6G039020	1.774	5.18e-06	Up	gi|449446197|ref|XP_004140858.1|/0.0e+00/PREDICTED: alpha-xylosidase 1 [Cucumis sativus]
Csa_5G604390	1.77087	8.29e-14	Up	gi|449434813|ref|XP_004135190.1|/0.0e+00/PREDICTED: probable LRR receptor-like serine/threonine-protein kinase At1g14390 [Cucumis sativus]
Csa_7G162550	1.76768	9.72e-21	Up	gi|449465160|ref|XP_004150296.1|/1.2e-143/PREDICTED: zinc transporter 11 [Cucumis sativus]
Csa_2G147920	1.76513	6.32e-21	Up	gi|449442489|ref|XP_004139014.1|/1.8e-256/PREDICTED: protein ECERIFERUM 26-like [Cucumis sativus]
Csa_3G850570	1.7633	0.000365493	Up	gi|700204719|gb|KGN59852.1|/0.0e+00/hypothetical protein Csa_3G850570 [Cucumis sativus]
Csa_6G490260	1.76314	6.82e-24	Up	gi|778718344|ref|XP_011657851.1|/0.0e+00/PREDICTED: uncharacterized protein LOC101217980 isoform X1 [Cucumis sativus]
Csa_2G374650	1.76184	6.4e-36	Up	gi|778672069|ref|XP_011649736.1|/0.0e+00/PREDICTED: protein NRT1/ PTR FAMILY 1.2 [Cucumis sativus]
Csa_7G075030	1.76074	1.61e-14	Up	gi|700188738|gb|KGN43971.1|/1.4e-53/hypothetical protein Csa_7G075030 [Cucumis sativus]
Csa_1G042070	1.75845	1.05e-12	Up	gi|700209000|gb|KGN64096.1|/0.0e+00/hypothetical protein Csa_1G042070 [Cucumis sativus]
Csa_2G258810	1.75673	7.59e-07	Up	gi|700206766|gb|KGN61885.1|/8.5e-121/hypothetical protein Csa_2G258810 [Cucumis sativus]
Csa_3G118730	1.75414	2.05e-115	Up	gi|700201255|gb|KGN56388.1|/3.6e-226/hypothetical protein Csa_3G118730 [Cucumis sativus]
Csa_6G382990	1.75132	0.000365564	Up	gi|778715647|ref|XP_011657430.1|/0.0e+00/PREDICTED: kinesin-related protein 4 [Cucumis sativus]
Csa_4G425750	1.75035	1.91e-09	Up	gi|449453155|ref|XP_004144324.1|/1.1e-272/PREDICTED: stomatal closure-related actin-binding protein 3 [Cucumis sativus]
Csa_5G221940	1.74439	4.8e-42	Up	gi|525507009|ref|NP_001267550.1|/2.0e-148/expansin-A8-like precursor [Cucumis sativus]
Csa_2G110240	1.74076	0.00055417	Up	gi|449442449|ref|XP_004138994.1|/3.4e-304/PREDICTED: uncharacterized protein LOC101223025 [Cucumis sativus]
Csa_6G409900	1.73918	1.91e-06	Up	gi|778716172|ref|XP_004140091.2|/3.3e-177/PREDICTED: LRR receptor-like serine/threonine-protein kinase ERL1 [Cucumis sativus]
Csa_6G449820	1.73891	0.000134859	Up	gi|778717356|ref|XP_011657683.1|/1.6e-296/PREDICTED: pyruvate kinase, cytosolic isozyme [Cucumis sativus]
Csa_6G499180	1.73864	3.25e-05	Up	gi|778719075|ref|XP_004143451.2|/6.4e-276/PREDICTED: protein TRANSPARENT TESTA 12-like [Cucumis sativus]
Csa_7G066240	1.73315	2.53e-30	Up	gi|700188534|gb|KGN43767.1|/1.2e-64/Cystatin domain containing protein [Cucumis sativus]
Csa_2G357240	1.73209	6.27e-31	Up	gi|700207382|gb|KGN62501.1|/0.0e+00/hypothetical protein Csa_2G357240 [Cucumis sativus]
Csa_1G536820	1.73172	5.78e-85	Up	gi|449466121|ref|XP_004150775.1|/0.0e+00/PREDICTED: auxin response factor 6-like [Cucumis sativus]
Csa_4G637780	1.72991	0.000107525	Up	gi|449446940|ref|XP_004141228.1|/0.0e+00/PREDICTED: MLO-like protein 11 [Cucumis sativus]
Csa_3G229400	1.72968	4.97e-07	Up	gi|700202481|gb|KGN57614.1|/1.3e-129/hypothetical protein Csa_3G229400 [Cucumis sativus]
Csa_6G190340	1.72597	3.62e-09	Up	gi|449450742|ref|XP_004143121.1|/9.6e-154/PREDICTED: expansin-A4 [Cucumis sativus]
Csa_3G289300	1.72477	1.97e-05	Up	gi|449456233|ref|XP_004145854.1|/0.0e+00/PREDICTED: DELLA protein GAI [Cucumis sativus]
Csa_6G517360	1.72394	1.13e-10	Up	gi|700194024|gb|KGN49228.1|/4.4e-38/hypothetical protein Csa_6G517360 [Cucumis sativus]
Csa_2G171940	1.71922	2.4e-21	Up	gi|778668684|ref|XP_011649136.1|/0.0e+00/PREDICTED: uncharacterized protein LOC101213850 isoform X1 [Cucumis sativus]
Csa_1G042340	1.71871	1.97e-05	Up	gi|449439405|ref|XP_004137476.1|/1.9e-155/PREDICTED: transcription factor BEE 3-like [Cucumis sativus]
Csa_7G414470	1.71774	9.32e-19	Up	gi|449436383|ref|XP_004135972.1|/1.9e-138/PREDICTED: short-chain dehydrogenase reductase 3b-like isoform X1 [Cucumis sativus]
Csa_2G006080	1.71621	1.57e-11	Up	gi|700205543|gb|KGN60662.1|/1.6e-70/hypothetical protein Csa_2G006080 [Cucumis sativus]
Csa_3G123710	1.71084	7.24e-06	Up	gi|449432187|ref|XP_004133881.1|/1.2e-233/PREDICTED: uncharacterized protein LOC101206103 [Cucumis sativus]
Csa_1G570240	1.70751	7.24e-06	Up	gi|449436012|ref|XP_004135788.1|/4.3e-199/PREDICTED: serine/threonine-protein kinase CDL1 [Cucumis sativus]
Csa_6G503880	1.70599	2.33e-23	Up	gi|778719518|ref|XP_004149994.2|/1.0e-167/PREDICTED: salicylate carboxymethyltransferase isoform X1 [Cucumis sativus]
Csa_5G591790	1.70594	2.07e-96	Up	gi|449435019|ref|XP_004135293.1|/6.5e-187/PREDICTED: very-long-chain 3-oxoacyl-CoA reductase-like protein At1g24470 [Cucumis sativus]
Csa_4G031070	1.70283	8.14e-112	Up	gi|449462832|ref|XP_004149144.1|/0.0e+00/PREDICTED: beta-glucosidase 44-like [Cucumis sativus]
Csa_6G450430	1.70174	2e-09	Up	gi|778717422|ref|XP_011657692.1|/2.3e-276/PREDICTED: uncharacterized protein LOC101207103 [Cucumis sativus]
Csa_1G065410	1.70085	6.66e-15	Up	gi|449454696|ref|XP_004145090.1|/3.5e-239/PREDICTED: uncharacterized protein LOC101208650 [Cucumis sativus]
Csa_2G173570	1.70055	1.09e-20	Up	gi|449458892|ref|XP_004147180.1|/2.3e-153/PREDICTED: putative protein phosphatase 2C-like protein 44 [Cucumis sativus]
Csa_4G647430	1.70044	3.32e-10	Up	gi|700200212|gb|KGN55370.1|/1.3e-276/hypothetical protein Csa_4G647430 [Cucumis sativus]
Csa_1G264010	1.69921	2.09e-22	Up	gi|449458009|ref|XP_004146740.1|/6.5e-121/PREDICTED: uncharacterized protein LOC101205285 [Cucumis sativus]
Csa_1G073080	1.699	2.68e-08	Up	gi|700209552|gb|KGN64648.1|/0.0e+00/hypothetical protein Csa_1G073080 [Cucumis sativus]
Csa_2G074190	1.6977	1.68e-86	Up	gi|778667858|ref|XP_004152829.2|/0.0e+00/PREDICTED: ABC transporter B family member 4-like [Cucumis sativus]
Csa_7G446800	1.69426	0.00060282	Up	gi|700190130|gb|KGN45363.1|/2.8e-130/hypothetical protein Csa_7G446800 [Cucumis sativus]
Csa_6G497080	1.69414	8.35e-13	Up	gi|449451345|ref|XP_004143422.1|/1.7e-217/PREDICTED: leucine-rich repeat receptor-like serine/threonine-protein kinase BAM1 [Cucumis sativus]
Csa_1G071260	1.69411	4.46e-10	Up	gi|700209516|gb|KGN64612.1|/7.5e-271/hypothetical protein Csa_1G071260 [Cucumis sativus]
Csa_5G645160	1.69334	3.04e-09	Up	gi|700197414|gb|KGN52591.1|/1.0e-254/hypothetical protein Csa_5G645160 [Cucumis sativus]
Csa_2G146400	1.69325	5.4e-162	Up	gi|449442397|ref|XP_004138968.1|/2.1e-268/PREDICTED: UDP-glucuronate 4-epimerase 6 [Cucumis sativus]
Csa_5G171130	1.69032	0.000221584	Up	gi|778700478|ref|XP_004143652.2|/4.1e-297/PREDICTED: probable LRR receptor-like serine/threonine-protein kinase At5g10290 [Cucumis sativus]
Csa_3G734320	1.68359	1.63e-10	Up	gi|449439996|ref|XP_004137771.1|/4.7e-251/PREDICTED: xylosyltransferase [Cucumis sativus]
Csa_3G017020	1.68209	3.57e-58	Up	gi|449459060|ref|XP_004147264.1|/0.0e+00/PREDICTED: beta-amylase 3, chloroplastic [Cucumis sativus]
Csa_7G446780	1.67771	2.63e-26	Up	gi|700190128|gb|KGN45361.1|/0.0e+00/hypothetical protein Csa_7G446780 [Cucumis sativus]
Csa_7G451920	1.67713	9.28e-19	Up	gi|449447842|ref|XP_004141676.1|/1.1e-158/PREDICTED: inorganic pyrophosphatase 2-like [Cucumis sativus]
Csa_3G133370	1.67619	1.65e-41	Up	gi|449433207|ref|XP_004134389.1|/3.4e-131/PREDICTED: probable glutathione S-transferase [Cucumis sativus]
Csa_5G153070	1.67152	2.97e-148	Up	gi|449452310|ref|XP_004143902.1|/0.0e+00/PREDICTED: uncharacterized protein LOC101217666 [Cucumis sativus]
Csa_3G446120	1.67069	6.14e-14	Up	gi|700202902|gb|KGN58035.1|/0.0e+00/hypothetical protein Csa_3G446120 [Cucumis sativus]
Csa_6G116660	1.67022	0.000850423	Up	gi|700191429|gb|KGN46633.1|/0.0e+00/hypothetical protein Csa_6G116660 [Cucumis sativus]
Csa_2G372830	1.66303	1.74e-134	Up	gi|778671949|ref|XP_004148429.2|/0.0e+00/PREDICTED: RNA polymerase sigma factor sigC [Cucumis sativus]
Csa_2G060530	1.65908	2.7e-70	Up	gi|778667576|ref|XP_011648950.1|/0.0e+00/PREDICTED: subtilisin-like protease SBT2.5 [Cucumis sativus]
Csa_3G760550	1.65806	2.71e-05	Up	gi|449465069|ref|XP_004150251.1|/7.2e-177/PREDICTED: pirin-like protein [Cucumis sativus]
Csa_5G148490	1.65787	1.68e-09	Up	gi|778699206|ref|XP_011654677.1|/4.3e-111/PREDICTED: protein BRANCHLESS TRICHOME [Cucumis sativus]
Csa_3G133180	1.65605	0.000304528	Up	gi|449432456|ref|XP_004134015.1|/2.0e-247/PREDICTED: probable pectate lyase 8 [Cucumis sativus]
Csa_1G042540	1.65496	3.72e-10	Up	gi|700209048|gb|KGN64144.1|/2.2e-154/hypothetical protein Csa_1G042540 [Cucumis sativus]
Csa_3G238100	1.65208	3.15e-57	Up	gi|778680385|ref|XP_004146239.2|/0.0e+00/PREDICTED: metal-nicotianamine transporter YSL3 isoform X1 [Cucumis sativus]
Csa_3G238180	1.65208	9.89e-06	Up	gi|778680426|ref|XP_011651314.1|/2.8e-201/PREDICTED: reticulocalbin-2 [Cucumis sativus]
Csa_3G121690	1.65136	1.36e-14	Up	gi|449432126|ref|XP_004133851.1|/9.1e-286/PREDICTED: probable serine/threonine-protein kinase At1g01540 [Cucumis sativus]
Csa_2G227860	1.65025	0.000454982	Up	gi|449455350|ref|XP_004145416.1|/0.0e+00/PREDICTED: protein LONGIFOLIA 1 [Cucumis sativus]
Csa_2G035540	1.6496	4.41e-29	Up	gi|778667249|ref|XP_011648895.1|/8.0e-190/PREDICTED: uncharacterized protein LOC101215299 isoform X1 [Cucumis sativus]
Csa_7G061710	1.64843	6.07e-05	Up	gi|700188471|gb|KGN43704.1|/1.7e-173/hypothetical protein Csa_7G061710 [Cucumis sativus]
Csa_6G088720	1.63846	1.33e-06	Up	gi|700191190|gb|KGN46394.1|/2.7e-288/hypothetical protein Csa_6G088720 [Cucumis sativus]
Csa_2G425740	1.63843	4.03e-15	Up	gi|778673620|ref|XP_011650030.1|/6.4e-295/PREDICTED: cytochrome P450 81D1-like [Cucumis sativus]
Csa_6G109790	1.63837	8.18e-09	Up	gi|778712302|ref|XP_011656874.1|/2.4e-92/PREDICTED: uncharacterized protein LOC101213272 [Cucumis sativus]
Csa_2G176700	1.63389	1.42e-66	Up	gi|700206488|gb|KGN61607.1|/8.0e-18/hypothetical protein Csa_2G176700 [Cucumis sativus]
Csa_7G404780	1.63316	3.86e-09	Up	gi|700189737|gb|KGN44970.1|/1.6e-24/hypothetical protein Csa_7G404780 [Cucumis sativus]
Csa_7G004690	1.63291	6.75e-43	Up	gi|449461609|ref|XP_004148534.1|/3.3e-118/PREDICTED: B-box zinc finger protein 20 [Cucumis sativus]
Csa_5G139610	1.62906	0.000184471	Up	gi|449456371|ref|XP_004145923.1|/1.1e-42/PREDICTED: transcription factor TRY [Cucumis sativus]
Csa_3G116650	1.62845	9.76908364680534e-312	Up	gi|778676576|ref|XP_011650612.1|/0.0e+00/PREDICTED: endoribonuclease Dicer homolog 1 [Cucumis sativus]
Csa_2G006880	1.62794	1.01e-14	Up	gi|778666119|ref|XP_004139412.2|/2.8e-137/PREDICTED: blue copper protein-like [Cucumis sativus]
Csa_5G603910	1.62541	1.31e-30	Up	gi|449434875|ref|XP_004135221.1|/4.5e-102/PREDICTED: two-component response regulator ARR5 [Cucumis sativus]
Csa_7G452870	1.62513	8.01e-14	Up	gi|700190350|gb|KGN45583.1|/1.6e-60/hypothetical protein Csa_7G452870 [Cucumis sativus]
Csa_7G042990	1.62499	1.88e-58	Up	gi|700188273|gb|KGN43506.1|/4.2e-269/hypothetical protein Csa_7G042990 [Cucumis sativus]
Csa_2G351640	1.62487	2.2e-115	Up	gi|778670757|ref|XP_011649528.1|/2.1e-191/PREDICTED: heat stress transcription factor A-2 [Cucumis sativus]
Csa_5G148510	1.62388	9.76e-09	Up	gi|700194803|gb|KGN49980.1|/1.4e-267/hypothetical protein Csa_5G148510 [Cucumis sativus]
Csa_3G134910	1.62193	3.92e-45	Up	gi|449432542|ref|XP_004134058.1|/5.2e-62/PREDICTED: dCTP pyrophosphatase 1-like [Cucumis sativus]
Csa_4G172020	1.61644	3.21e-12	Up	gi|700198705|gb|KGN53863.1|/0.0e+00/hypothetical protein Csa_4G172020 [Cucumis sativus]
Csa_2G351630	1.61626	1.46e-06	Up	gi|700207263|gb|KGN62382.1|/6.2e-50/hypothetical protein Csa_2G351630 [Cucumis sativus]
Csa_4G126430	1.61541	2.58e-19	Up	gi|449438733|ref|XP_004137142.1|/1.3e-93/PREDICTED: amyloid beta A4 precursor protein-binding family B member 1-interacting protein [Cucumis sativus]
Csa_1G172600	1.61298	1.87e-09	Up	gi|449443668|ref|XP_004139599.1|/4.4e-228/PREDICTED: WEB family protein At1g12150 [Cucumis sativus]
Csa_7G041990	1.60821	1.74e-90	Up	gi|700188272|gb|KGN43505.1|/0.0e+00/hypothetical protein Csa_7G041990 [Cucumis sativus]
Csa_3G172400	1.60666	0.000194288	Up	gi|700202102|gb|KGN57235.1|/0.0e+00/hypothetical protein Csa_3G172400 [Cucumis sativus]
Csa_1G597040	1.60358	2.95e-06	Up	gi|700211210|gb|KGN66306.1|/0.0e+00/hypothetical protein Csa_1G597040 [Cucumis sativus]
Csa_7G065160	1.60288	3.28e-06	Up	gi|778724518|ref|XP_011658819.1|/0.0e+00/PREDICTED: probable ubiquitin-like-specific protease 2A [Cucumis sativus]
Csa_5G188900	1.59704	7.9e-11	Up	gi|700195417|gb|KGN50594.1|/4.7e-111/hypothetical protein Csa_5G188900 [Cucumis sativus]
Csa_2G005890	1.59445	3.03e-23	Up	gi|449443129|ref|XP_004139333.1|/0.0e+00/PREDICTED: ABC transporter G family member 32 [Cucumis sativus]
Csa_7G432090	1.59145	3.92e-07	Up	gi|778728961|ref|XP_004135868.2|/1.9e-261/PREDICTED: probable receptor-like protein kinase At1g80640 [Cucumis sativus]
Csa_6G519500	1.58764	2.91e-18	Up	gi|449433762|ref|XP_004134666.1|/2.9e-220/PREDICTED: protein trichome birefringence-like 38 [Cucumis sativus]
Csa_6G518930	1.58496	1.19e-05	Up	gi|449433768|ref|XP_004134669.1|/0.0e+00/PREDICTED: pyruvate decarboxylase 1-like [Cucumis sativus]
Csa_7G432180	1.58496	0.000459731	Up	gi|700190004|gb|KGN45237.1|/0.0e+00/hypothetical protein Csa_7G432180 [Cucumis sativus]
Csa_1G187170	1.58152	4.83e-57	Up	gi|449443564|ref|XP_004139547.1|/3.2e-15/PREDICTED: protein TsetseEP-like [Cucumis sativus]
Csa_6G520290	1.57913	8.94e-15	Up	gi|778721173|ref|XP_011658258.1|/4.8e-228/PREDICTED: transcription repressor OFP5 [Cucumis sativus]
Csa_6G490240	1.57374	4.38e-06	Up	gi|449448514|ref|XP_004142011.1|/0.0e+00/PREDICTED: CDPK-related kinase 5 [Cucumis sativus]
Csa_5G593430	1.57311	1.7e-08	Up	gi|449435001|ref|XP_004135284.1|/6.2e-254/PREDICTED: E3 ubiquitin-protein ligase RGLG2-like [Cucumis sativus]
Csa_1G038900	1.57258	1.98e-05	Up	gi|449439635|ref|XP_004137591.1|/0.0e+00/PREDICTED: formin-like protein 20 isoform X1 [Cucumis sativus]
Csa_1G087440	1.57191	0.000149537	Up	gi|700209656|gb|KGN64752.1|/3.9e-139/hypothetical protein Csa_1G087440 [Cucumis sativus]
Csa_6G134890	1.56244	9.92e-20	Up	gi|778713005|ref|XP_004139917.2|/1.8e-223/PREDICTED: uncharacterized protein LOC101218536 [Cucumis sativus]
Csa_3G116740	1.56056	3.32e-09	Up	gi|778676592|ref|XP_004133761.2|/0.0e+00/PREDICTED: serine/threonine-protein kinase D6PKL2 [Cucumis sativus]
Csa_7G253800	1.55996	0.00036452	Up	gi|449461166|ref|XP_004148313.1|/3.0e-287/PREDICTED: putative polyol transporter 1 isoform X1 [Cucumis sativus]
Csa_7G448070	1.55639	0.000133654	Up	gi|700190212|gb|KGN45445.1|/1.3e-75/Acyltransferase 3 [Cucumis sativus]
Csa_6G398200	1.55628	1.13e-12	Up	gi|778715735|ref|XP_011657442.1|/4.8e-169/PREDICTED: uncharacterized protein LOC105435860 [Cucumis sativus]
Csa_3G181940	1.55489	7.31e-10	Up	gi|449446047|ref|XP_004140783.1|/3.5e-160/PREDICTED: heat stress transcription factor B-2b-like [Cucumis sativus]
Csa_4G083480	1.55478	0.000149505	Up	gi|449438909|ref|XP_004137230.1|/2.1e-60/PREDICTED: ubiquitin domain-containing protein 1-like [Cucumis sativus]
Csa_3G239260	1.55409	2.18e-192	Up	gi|778680446|ref|XP_011651318.1|/0.0e+00/PREDICTED: myosin heavy chain, striated muscle [Cucumis sativus]
Csa_3G828930	1.55405	9.31e-44	Up	gi|700204471|gb|KGN59604.1|/7.8e-139/hypothetical protein Csa_3G828930 [Cucumis sativus]
Csa_1G188680	1.55124	6.38e-34	Up	gi|778659821|ref|XP_011655098.1|/6.1e-181/PREDICTED: probable xyloglucan endotransglucosylase/hydrolase protein 7 [Cucumis sativus]
Csa_2G008720	1.54901	9.08e-13	Up	gi|449443023|ref|XP_004139280.1|/3.5e-301/PREDICTED: lysosomal Pro-X carboxypeptidase [Cucumis sativus]
Csa_3G149380	1.54785	0.00099931	Up	gi|778688477|ref|XP_011652759.1|/4.1e-157/PREDICTED: protein FANTASTIC FOUR 3 [Cucumis sativus]
Csa_5G633170	1.54597	2.81e-17	Up	gi|449449176|ref|XP_004142341.1|/0.0e+00/PREDICTED: ABC transporter B family member 15-like [Cucumis sativus]
Csa_3G743400	1.54535	1.99e-22	Up	gi|449440143|ref|XP_004137844.1|/2.8e-137/PREDICTED: aquaporin TIP1-1-like [Cucumis sativus]
Csa_3G865390	1.54533	0.000220146	Up	gi|449460219|ref|XP_004147843.1|/8.5e-202/PREDICTED: protein WALLS ARE THIN 1-like [Cucumis sativus]
Csa_2G404780	1.54344	4.62e-07	Up	gi|700208007|gb|KGN63126.1|/0.0e+00/hypothetical protein Csa_2G404780 [Cucumis sativus]
Csa_1G044880	1.53623	1.74e-152	Up	gi|449469456|ref|XP_004152436.1|/5.3e-150/PREDICTED: zerumbone synthase-like [Cucumis sativus]
Csa_4G001580	1.53605	0.000105259	Up	gi|449469320|ref|XP_004152369.1|/0.0e+00/PREDICTED: uncharacterized protein LOC101216037 [Cucumis sativus]
Csa_4G296120	1.53531	1.97e-05	Up	gi|449448622|ref|XP_004142065.1|/5.1e-86/PREDICTED: UPF0161 protein At3g09310 [Cucumis sativus]
Csa_1G690370	1.5353	2.93e-26	Up	gi|449449541|ref|XP_004142523.1|/6.2e-207/PREDICTED: trihelix transcription factor GTL2 [Cucumis sativus]
Csa_6G296960	1.53432	1.06e-35	Up	gi|449461037|ref|XP_004148250.1|/2.8e-290/PREDICTED: ethylene-responsive transcription factor RAP2-7 isoform X1 [Cucumis sativus]
Csa_5G623780	1.5325	6.58e-05	Up	gi|700197138|gb|KGN52315.1|/7.1e-175/hypothetical protein Csa_5G623780 [Cucumis sativus]
Csa_4G645970	1.53196	4.94e-06	Up	gi|778696570|ref|XP_011654170.1|/5.4e-294/PREDICTED: uncharacterized protein LOC101207241 [Cucumis sativus]
Csa_2G350300	1.52967	6.14e-17	Up	gi|778670631|ref|XP_011649507.1|/6.7e-287/PREDICTED: uncharacterized protein LOC101204130 [Cucumis sativus]
Csa_1G570190	1.52909	3.16e-12	Up	gi|778662531|ref|XP_011659900.1|/1.7e-139/PREDICTED: NADPH-dependent pterin aldehyde reductase-like [Cucumis sativus]
Csa_1G042480	1.52875	5.79e-19	Up	gi|700209040|gb|KGN64136.1|/0.0e+00/hypothetical protein Csa_1G042480 [Cucumis sativus]
Csa_3G000060	1.52598	4.29e-12	Up	gi|778674515|ref|XP_004146188.2|/0.0e+00/PREDICTED: pectinesterase/pectinesterase inhibitor PPE8B-like [Cucumis sativus]
Csa_3G854250	1.52572	0.000603144	Up	gi|449460169|ref|XP_004147818.1|/1.9e-100/PREDICTED: probable calcium-binding protein CML41 [Cucumis sativus]
Csa_5G155450	1.5246	9.44e-53	Up	gi|449452358|ref|XP_004143926.1|/3.2e-137/PREDICTED: protein P21-like [Cucumis sativus]
Csa_6G504460	1.5232	1.51e-40	Up	gi|778719542|ref|XP_004149988.2|/8.6e-255/PREDICTED: mitochondrial chaperone BCS1-like [Cucumis sativus]
Csa_2G020870	1.5212	4.06e-11	Up	gi|700205745|gb|KGN60864.1|/0.0e+00/hypothetical protein Csa_2G020870 [Cucumis sativus]
Csa_5G172800	1.5207	1.66e-23	Up	gi|449451791|ref|XP_004143644.1|/2.8e-114/PREDICTED: MADS-box protein SOC1 isoform X1 [Cucumis sativus]
Csa_2G037270	1.51871	6.07e-05	Up	gi|700205961|gb|KGN61080.1|/4.3e-73/hypothetical protein Csa_2G037270 [Cucumis sativus]
Csa_5G152980	1.51609	1.49e-10	Up	gi|778699560|ref|XP_011654734.1|/0.0e+00/PREDICTED: uncharacterized protein LOC101216244 [Cucumis sativus]
Csa_6G510310	1.51433	6.68e-14	Up	gi|449434422|ref|XP_004134995.1|/0.0e+00/PREDICTED: uncharacterized protein LOC101214932 [Cucumis sativus]
Csa_1G595870	1.51206	0.000335259	Up	gi|449452753|ref|XP_004144123.1|/1.3e-159/PREDICTED: DNA-directed RNA polymerase III subunit RPC4 [Cucumis sativus]
Csa_2G349610	1.51024	1.67e-10	Up	gi|700207208|gb|KGN62327.1|/3.9e-184/hypothetical protein Csa_2G349610 [Cucumis sativus]
Csa_6G401530	1.50961	9.47e-09	Up	gi|449458125|ref|XP_004146798.1|/0.0e+00/PREDICTED: microtubule-associated protein TORTIFOLIA1 [Cucumis sativus]
Csa_6G058200	1.50572	4.34e-254	Up	gi|700190951|gb|KGN46155.1|/6.7e-10/hypothetical protein Csa_6G058200 [Cucumis sativus]
Csa_5G567800	1.50561	4.59e-10	Up	gi|449464804|ref|XP_004150119.1|/6.0e-114/PREDICTED: 21 kDa protein-like [Cucumis sativus]
Csa_4G293000	1.50554	1.07e-106	Up	gi|449448705|ref|XP_004142106.1|/0.0e+00/PREDICTED: pentatricopeptide repeat-containing protein At5g02830, chloroplastic [Cucumis sativus]
Csa_3G734860	1.50332	4.58e-20	Up	gi|778683572|ref|XP_011651903.1|/4.4e-180/PREDICTED: short-chain dehydrogenase TIC 32, chloroplastic [Cucumis sativus]
Csa_4G001510	1.50115	9.38e-30	Up	gi|449469112|ref|XP_004152265.1|/2.6e-277/PREDICTED: uncharacterized protein LOC101209895 [Cucumis sativus]
Csa_1G265630	1.49653	0.000195629	Up	gi|778665054|ref|XP_011648475.1|/1.3e-81/PREDICTED: uncharacterized protein LOC105434480 [Cucumis sativus]
Csa_2G372110	1.49508	2.98e-12	Up	gi|700207645|gb|KGN62764.1|/0.0e+00/hypothetical protein Csa_2G372110 [Cucumis sativus]
Csa_7G238400	-1.51555	0.000134246	Down	gi|449444132|ref|XP_004139829.1|/7.8e-64/PREDICTED: uncharacterized protein LOC101213583 [Cucumis sativus]
Csa_6G045160	-1.51858	2.17e-09	Down	gi|778702570|ref|XP_011655228.1|/2.6e-79/PREDICTED: ferredoxin, root R-B1-like [Cucumis sativus]
Csa_4G050160	-1.5202	2.26e-47	Down	gi|449457598|ref|XP_004146535.1|/4.1e-121/PREDICTED: protein LURP-one-related 17 [Cucumis sativus]
Csa_2G021000	-1.52021	9.94e-200	Down	gi|449442849|ref|XP_004139193.1|/1.7e-127/PREDICTED: endogenous alpha-amylase/subtilisin inhibitor-like [Cucumis sativus]
Csa_7G312930	-1.52085	3.51e-48	Down	gi|700189256|gb|KGN44489.1|/0.0e+00/hypothetical protein Csa_7G312930 [Cucumis sativus]
Csa_3G402970	-1.52309	5.55e-156	Down	gi|700202811|gb|KGN57944.1|/1.5e-227/hypothetical protein Csa_3G402970 [Cucumis sativus]
Csa_4G639160	-1.52806	5.44e-05	Down	gi|778696080|ref|XP_011654101.1|/3.0e-192/PREDICTED: probable carboxylesterase 2 [Cucumis sativus]
Csa_2G416080	-1.53331	3.36e-90	Down	gi|778673402|ref|XP_011649985.1|/0.0e+00/PREDICTED: protein NRT1/ PTR FAMILY 6.4 [Cucumis sativus]
Csa_4G000570	-1.53391	1.29e-13	Down	gi|449465109|ref|XP_004150271.1|/8.8e-116/PREDICTED: uncharacterized protein LOC101221726 [Cucumis sativus]
Csa_3G853150	-1.53874	0.000979501	Down	gi|449460135|ref|XP_004147801.1|/4.7e-304/PREDICTED: cytochrome P450 CYP82D47-like [Cucumis sativus]
Csa_3G457660	-1.53993	0.000264182	Down	gi|700202911|gb|KGN58044.1|/8.0e-191/hypothetical protein Csa_3G457660 [Cucumis sativus]
Csa_7G239640	-1.54371	3.79e-27	Down	gi|793418265|ref|NP_001292675.1|/0.0e+00/ent-kaur-16-ene synthase, chloroplastic [Cucumis sativus]
Csa_2G000790	-1.54388	6.68e-08	Down	gi|449446540|ref|XP_004141029.1|/1.5e-74/PREDICTED: uncharacterized protein LOC101219805 [Cucumis sativus]
Csa_3G821560	-1.54597	6.38e-102	Down	gi|778685235|ref|XP_011652195.1|/1.2e-176/PREDICTED: haloacid dehalogenase-like hydrolase domain-containing protein 3 [Cucumis sativus]
Csa_6G403610	-1.5502	0.000579854	Down	gi|449458039|ref|XP_004146755.1|/6.9e-71/PREDICTED: zinc finger HIT domain-containing protein 3 isoform X1 [Cucumis sativus]
Csa_4G025140	-1.5532	7.77e-40	Down	gi|449458315|ref|XP_004146893.1|/1.7e-245/PREDICTED: glutamate dehydrogenase 2 [Cucumis sativus]
Csa_1G042955	-1.55337	0.000154687	Down	gi|700209094|gb|KGN64190.1|/4.8e-34/hypothetical protein Csa_1G042955 [Cucumis sativus]
Csa_3G901110	-1.55387	5.04e-08	Down	gi|700205232|gb|KGN60365.1|/2.0e-48/hypothetical protein Csa_3G901110 [Cucumis sativus]
Csa_1G039170	-1.558	0.00012107	Down	gi|700208955|gb|KGN64051.1|/1.4e-243/hypothetical protein Csa_1G039170 [Cucumis sativus]
Csa_5G606770	-1.55889	2.55e-14	Down	gi|449434716|ref|XP_004135142.1|/1.3e-148/PREDICTED: probable 6-phosphogluconolactonase 1 [Cucumis sativus]
Csa_3G728130	-1.55928	2.19e-159	Down	gi|778683048|ref|XP_011651835.1|/6.5e-60/PREDICTED: non-specific lipid-transfer protein 1 [Cucumis sativus]
Csa_6G505930	-1.56304	1.48e-12	Down	gi|778719703|ref|XP_011658045.1|/0.0e+00/PREDICTED: DNA-(apurinic or apyrimidinic site) lyase 2 [Cucumis sativus]
Csa_4G648590	-1.58604	4.19e-42	Down	gi|700200230|gb|KGN55388.1|/2.0e-76/hypothetical protein Csa_4G648590 [Cucumis sativus]
Csa_4G664390	-1.58628	4.23e-05	Down	gi|700200374|gb|KGN55532.1|/4.7e-20/hypothetical protein Csa_4G664390 [Cucumis sativus]
Csa_3G727940	-1.59022	2.67e-58	Down	gi|449439787|ref|XP_004137667.1|/1.7e-110/PREDICTED: protein LURP-one-related 8 [Cucumis sativus]
Csa_6G077410	-1.59292	1.25e-17	Down	gi|700191040|gb|KGN46244.1|/3.8e-165/hypothetical protein Csa_6G077410 [Cucumis sativus]
Csa_6G303240	-1.59526	7.25e-91	Down	gi|700192154|gb|KGN47358.1|/1.0e-112/hypothetical protein Csa_6G303240 [Cucumis sativus]
Csa_1G553520	-1.59653	9.78e-40	Down	gi|449435938|ref|XP_004135751.1|/3.2e-79/PREDICTED: protein LIGHT-DEPENDENT SHORT HYPOCOTYLS 4-like [Cucumis sativus]
Csa_7G354530	-1.59797	1.94e-09	Down	gi|778727068|ref|XP_011659203.1|/5.4e-164/PREDICTED: uncharacterized protein LOC105436152 [Cucumis sativus]
Csa_3G101810	-1.60629	4.73e-92	Down	gi|449431824|ref|XP_004133700.1|/3.9e-175/PREDICTED: NAC domain-containing protein 72-like [Cucumis sativus]
Csa_3G020090	-1.61665	7.4e-23	Down	gi|700200737|gb|KGN55870.1|/6.8e-113/Mitochondrial small heat shock protein [Cucumis sativus]
Csa_3G015860	-1.63274	1.28e-05	Down	gi|778675122|ref|XP_004150179.2|/0.0e+00/PREDICTED: protein NRT1/ PTR FAMILY 7.3-like [Cucumis sativus]
Csa_5G630930	-1.63603	1.67e-136	Down	gi|449449196|ref|XP_004142351.1|/2.9e-182/PREDICTED: WAT1-related protein At3g28050-like [Cucumis sativus]
Csa_6G418400	-1.63728	6.69e-06	Down	gi|700192736|gb|KGN47940.1|/1.7e-136/hypothetical protein Csa_6G418400 [Cucumis sativus]
Csa_6G426970	-1.64032	1.64e-11	Down	gi|449445015|ref|XP_004140269.1|/2.6e-144/PREDICTED: dr1-associated corepressor-like [Cucumis sativus]
Csa_2G077540	-1.64693	0.000447784	Down	gi|449470210|ref|XP_004152811.1|/1.2e-64/PREDICTED: INO80 complex subunit C isoform X1 [Cucumis sativus]
Csa_3G895890	-1.6477	0.000123925	Down	gi|700205210|gb|KGN60343.1|/1.4e-196/hypothetical protein Csa_3G895890 [Cucumis sativus]
Csa_3G875960	-1.65163	5.37e-16	Down	gi|449437170|ref|XP_004136365.1|/4.3e-64/PREDICTED: uncharacterized protein LOC101211234 [Cucumis sativus]
Csa_5G168970	-1.66352	0.000855915	Down	gi|449451825|ref|XP_004143661.1|/1.3e-92/PREDICTED: uncharacterized protein LOC101216661 [Cucumis sativus]
Csa_5G263270	-1.66676	0.000337588	Down	gi|778701762|ref|XP_011655085.1|/0.0e+00/PREDICTED: phytosulfokine receptor 1 [Cucumis sativus]
Csa_2G368980	-1.66718	0.000105328	Down	gi|449469857|ref|XP_004152635.1|/1.7e-106/PREDICTED: methyl-CpG-binding domain-containing protein 8 isoform X2 [Cucumis sativus]
Csa_6G001220	-1.67085	4.97e-99	Down	gi|778709001|ref|XP_011656328.1|/3.2e-250/PREDICTED: CBL-interacting serine/threonine-protein kinase 1-like isoform X2 [Cucumis sativus]
Csa_7G133920	-1.67165	0.000199841	Down	gi|700188813|gb|KGN44046.1|/1.2e-82/hypothetical protein Csa_7G133920 [Cucumis sativus]
Csa_6G423990	-1.67425	3e-28	Down	gi|449444767|ref|XP_004140145.1|/1.3e-145/PREDICTED: uncharacterized protein LOC101214793 [Cucumis sativus]
Csa_7G420790	-1.67914	3.75e-257	Down	gi|449436343|ref|XP_004135952.1|/2.5e-299/PREDICTED: pheophytinase, chloroplastic [Cucumis sativus]
Csa_7G253200	-1.68281	2.66e-09	Down	gi|700189081|gb|KGN44314.1|/0.0e+00/hypothetical protein Csa_7G253200 [Cucumis sativus]
Csa_1G046210	-1.69697	7.26e-14	Down	gi|449469707|ref|XP_004152560.1|/1.2e-55/PREDICTED: LRR receptor-like serine/threonine-protein kinase GSO1 [Cucumis sativus]
Csa_5G606310	-1.7025	7.33e-92	Down	gi|449434768|ref|XP_004135168.1|/6.7e-172/PREDICTED: NAC transcription factor 29-like [Cucumis sativus]
Csa_6G490950	-1.70411	1.32e-06	Down	gi|778718409|ref|XP_011657865.1|/1.6e-212/PREDICTED: mitogen-activated protein kinase kinase kinase 3-like [Cucumis sativus]
Csa_3G331330	-1.70942	1.02e-26	Down	gi|449467379|ref|XP_004151401.1|/2.1e-87/PREDICTED: MLP-like protein 28 [Cucumis sativus]
Csa_3G839830	-1.71239	3.04e-07	Down	gi|449446700|ref|XP_004141109.1|/6.5e-225/PREDICTED: F-box/LRR-repeat protein 4 [Cucumis sativus]
Csa_1G418800	-1.71357	3.45e-14	Down	gi|449457119|ref|XP_004146296.1|/6.4e-88/PREDICTED: protein GLUTAMINE DUMPER 1-like [Cucumis sativus]
Csa_1G651710	-1.72449	0.000756609	Down	gi|700211541|gb|KGN66637.1|/5.4e-103/FT-like protein [Cucumis sativus]
Csa_6G040580	-1.72583	7.63e-10	Down	gi|778710148|ref|XP_004140865.2|/1.6e-126/PREDICTED: MORN repeat-containing protein 1-like [Cucumis sativus]
Csa_1G132700	-1.72656	5.05e-08	Down	gi|700209764|gb|KGN64860.1|/1.6e-56/hypothetical protein Csa_1G132700 [Cucumis sativus]
Csa_7G405970	-1.73388	2.63e-11	Down	gi|700189759|gb|KGN44992.1|/3.5e-154/hypothetical protein Csa_7G405970 [Cucumis sativus]
Csa_2G079100	-1.73697	0.000377631	Down	gi|449470316|ref|XP_004152863.1|/8.0e-285/PREDICTED: ammonium transporter 1 member 2-like [Cucumis sativus]
Csa_2G236120	-1.73813	1.08e-216	Down	gi|778669153|ref|XP_011649201.1|/2.6e-211/PREDICTED: uncharacterized protein LOC101214647 [Cucumis sativus]
Csa_3G901120	-1.74299	2.44e-20	Down	gi|700205233|gb|KGN60366.1|/2.1e-210/hypothetical protein Csa_3G901120 [Cucumis sativus]
Csa_6G513790	-1.74754	3.25e-37	Down	gi|449433948|ref|XP_004134758.1|/2.2e-116/PREDICTED: uncharacterized protein LOC101218032 [Cucumis sativus]
Csa_6G495020	-1.75624	8.33e-88	Down	gi|449448242|ref|XP_004141875.1|/8.2e-128/PREDICTED: LOB domain-containing protein 37-like [Cucumis sativus]
Csa_1G598330	-1.7566	9.74e-138	Down	gi|449452622|ref|XP_004144058.1|/0.0e+00/PREDICTED: alpha-aminoadipic semialdehyde synthase isoform X1 [Cucumis sativus]
Csa_3G011750	-1.75707	6.04e-30	Down	gi|449462057|ref|XP_004148758.1|/7.1e-109/PREDICTED: transcriptional regulator SUPERMAN [Cucumis sativus]
Csa_4G054810	-1.76734	3.12e-13	Down	gi|449462513|ref|XP_004148985.1|/3.2e-112/PREDICTED: bidirectional sugar transporter SWEET7 [Cucumis sativus]
Csa_6G403620	-1.76821	1.53e-61	Down	gi|778715928|ref|XP_011657480.1|/2.3e-212/PREDICTED: uncharacterized protein LOC101218869 [Cucumis sativus]
Csa_1G063530	-1.77127	0.000756748	Down	gi|700209433|gb|KGN64529.1|/3.6e-40/hypothetical protein Csa_1G063530 [Cucumis sativus]
Csa_3G483750	-1.7919	2.48e-06	Down	gi|700202933|gb|KGN58066.1|/5.4e-49/hypothetical protein Csa_3G483750 [Cucumis sativus]
Csa_4G573860	-1.79774	0.000163139	Down	gi|778695190|ref|XP_011653944.1|/1.2e-266/PREDICTED: amino acid permease 4 [Cucumis sativus]
Csa_1G045990	-1.79909	3.73e-05	Down	gi|449469687|ref|XP_004152550.1|/0.0e+00/PREDICTED: U-box domain-containing protein 19-like [Cucumis sativus]
Csa_1G537480	-1.80226	1.83e-108	Down	gi|700210802|gb|KGN65898.1|/8.4e-147/hypothetical protein Csa_1G537480 [Cucumis sativus]
Csa_4G420210	-1.808	1.13e-38	Down	gi|449453147|ref|XP_004144320.1|/2.1e-198/PREDICTED: WAT1-related protein At5g07050-like [Cucumis sativus]
Csa_6G518190	-1.80933	2.79e-12	Down	gi|566006109|ref|NP_001274395.1|/6.3e-69/glutaredoxin [Cucumis sativus]
Csa_4G646340	-1.81534	3.59e-14	Down	gi|449447155|ref|XP_004141334.1|/5.6e-80/PREDICTED: 17.9 kDa class II heat shock protein-like [Cucumis sativus]
Csa_2G006250	-1.81714	0.000299355	Down	gi|778666079|ref|XP_011648680.1|/1.4e-28/PREDICTED: uncharacterized protein LOC101220819 [Cucumis sativus]
Csa_5G322500	-1.82218	1.77e-51	Down	gi|700195736|gb|KGN50913.1|/0.0e+00/hypothetical protein Csa_5G322500 [Cucumis sativus]
Csa_4G641760	-1.82953	1.44e-05	Down	gi|449447275|ref|XP_004141394.1|/6.9e-308/PREDICTED: isoflavone 2'-hydroxylase-like [Cucumis sativus]
Csa_5G643300	-1.84089	7.7e-61	Down	gi|778707546|ref|XP_004141603.2|/2.0e-277/PREDICTED: proline dehydrogenase 2, mitochondrial-like [Cucumis sativus]
Csa_1G071790	-1.85541	3.73e-07	Down	gi|700209520|gb|KGN64616.1|/0.0e+00/hypothetical protein Csa_1G071790 [Cucumis sativus]
Csa_5G568810	-1.85583	9.05e-09	Down	gi|449464798|ref|XP_004150116.1|/2.9e-51/PREDICTED: HMG-Y-related protein A [Cucumis sativus]
Csa_4G608160	-1.85762	2.36e-245	Down	gi|449453770|ref|XP_004144629.1|/3.0e-267/PREDICTED: 4-hydroxyphenylpyruvate dioxygenase [Cucumis sativus]
Csa_3G133140	-1.86404	9.01e-37	Down	gi|525507300|ref|NP_001267690.1|/1.8e-259/3-ketoacyl-CoA thiolase 2, peroxisomal-like [Cucumis sativus]
Csa_4G046600	-1.87571	3.38e-13	Down	gi|778690713|ref|XP_011653156.1|/2.9e-131/PREDICTED: uncharacterized protein LOC105435182 [Cucumis sativus]
Csa_4G380280	-1.88157	3.07e-44	Down	gi|700199462|gb|KGN54620.1|/0.0e+00/hypothetical protein Csa_4G380280 [Cucumis sativus]
Csa_7G047240	-1.89077	2.63e-05	Down	gi|449438072|ref|XP_004136814.1|/9.3e-142/PREDICTED: secretory carrier-associated membrane protein 1-like [Cucumis sativus]
Csa_3G604620	-1.90182	4.41e-05	Down	gi|449465192|ref|XP_004150312.1|/7.2e-219/PREDICTED: spermine synthase-like [Cucumis sativus]
Csa_6G213910	-1.91498	0.000192561	Down	gi|449465781|ref|XP_004150606.1|/5.1e-184/PREDICTED: peroxidase P7-like [Cucumis sativus]
Csa_4G006330	-1.92125	0.000573524	Down	gi|700197768|gb|KGN52926.1|/7.0e-194/hypothetical protein Csa_4G006330 [Cucumis sativus]
Csa_1G043300	-1.92742	1.25e-15	Down	gi|778657558|ref|XP_011651098.1|/1.8e-208/PREDICTED: uncharacterized protein LOC101212697 isoform X2 [Cucumis sativus]
Csa_3G127170	-1.9349	4.03e-10	Down	gi|449432321|ref|XP_004133948.1|/0.0e+00/PREDICTED: protein NRT1/ PTR FAMILY 7.3-like [Cucumis sativus]
Csa_6G124100	-1.9467	1.54e-10	Down	gi|449444392|ref|XP_004139959.1|/9.2e-186/PREDICTED: formimidoyltransferase-cyclodeaminase-like [Cucumis sativus]
Csa_2G074170	-1.95092	8.3e-08	Down	gi|700206136|gb|KGN61255.1|/2.8e-191/hypothetical protein Csa_2G074170 [Cucumis sativus]
Csa_5G276460	-1.95525	3.63e-07	Down	gi|778701853|ref|XP_011655099.1|/1.4e-131/PREDICTED: putative Myb family transcription factor At1g14600 [Cucumis sativus]
Csa_4G112630	-1.95693	0.000123899	Down	gi|778692014|ref|XP_011653390.1|/2.8e-265/PREDICTED: uncharacterized protein LOC101219216 [Cucumis sativus]
Csa_1G427510	-1.9765	5.22e-84	Down	gi|449457277|ref|XP_004146375.1|/8.4e-90/PREDICTED: plant intracellular Ras-group-related LRR protein 6-like [Cucumis sativus]
Csa_3G784360	-1.97892	2.85e-17	Down	gi|778684568|ref|XP_011652052.1|/9.1e-70/PREDICTED: uncharacterized protein LOC105434984 [Cucumis sativus]
Csa_1G524760	-1.99352	2.16e-41	Down	gi|449455170|ref|XP_004145326.1|/5.7e-244/PREDICTED: probable protein phosphatase 2C 24 [Cucumis sativus]
Csa_5G157310	-1.99518	1.83e-73	Down	gi|700194995|gb|KGN50172.1|/1.8e-167/hypothetical protein Csa_5G157310 [Cucumis sativus]
Csa_1G561410	-2.00248	6.83e-29	Down	gi|449435595|ref|XP_004135580.1|/8.8e-179/PREDICTED: nicotianamine synthase-like [Cucumis sativus]
Csa_5G198120	-2.00554	4.14e-07	Down	gi|778701204|ref|XP_004150236.2|/9.2e-83/PREDICTED: 17.3 kDa class I heat shock protein-like [Cucumis sativus]
Csa_3G748780	-2.00884	0.000537232	Down	gi|449440187|ref|XP_004137866.1|/8.5e-75/PREDICTED: uncharacterized protein LOC101207081 [Cucumis sativus]
Csa_3G624020	-2.02237	0.000340839	Down	gi|449468610|ref|XP_004152014.1|/2.2e-235/PREDICTED: probable pectate lyase 8 [Cucumis sativus]
Csa_1G160590	-2.02926	0.000130772	Down	gi|449443626|ref|XP_004139578.1|/5.3e-191/PREDICTED: zinc finger protein WIP3 [Cucumis sativus]
Csa_2G418950	-2.03311	8.43e-09	Down	gi|449468350|ref|XP_004151884.1|/3.6e-148/PREDICTED: septum-promoting GTP-binding protein 1 [Cucumis sativus]
Csa_1G467080	-2.03449	0.000892872	Down	gi|449459322|ref|XP_004147395.1|/4.7e-114/PREDICTED: uncharacterized protein LOC101205837 [Cucumis sativus]
Csa_1G703070	-2.0405	4.57e-161	Down	gi|449455417|ref|XP_004145449.1|/2.9e-126/PREDICTED: protein PHLOEM PROTEIN 2-LIKE A1 [Cucumis sativus]
Csa_5G523130	-2.04424	1.27e-39	Down	gi|778703677|ref|XP_011655408.1|/3.1e-101/PREDICTED: uncharacterized protein LOC105435523 [Cucumis sativus]
Csa_3G595230	-2.04506	4.49e-26	Down	gi|449455896|ref|XP_004145686.1|/7.9e-162/PREDICTED: succinate dehydrogenase [ubiquinone] iron-sulfur subunit 2, mitochondrial [Cucumis sativus]
Csa_1G181300	-2.04554	9.01e-13	Down	gi|700209921|gb|KGN65017.1|/7.8e-117/hypothetical protein Csa_1G181300 [Cucumis sativus]
Csa_3G816080	-2.04647	1.22e-47	Down	gi|449437674|ref|XP_004136616.1|/2.8e-103/PREDICTED: remorin [Cucumis sativus]
Csa_4G501830	-2.05113	2.54e-18	Down	gi|778694948|ref|XP_011653899.1|/5.0e-89/PREDICTED: protein PHLOEM PROTEIN 2-LIKE A1 [Cucumis sativus]
Csa_6G239680	-2.0603	0.000564074	Down	gi|700192065|gb|KGN47269.1|/5.8e-134/hypothetical protein Csa_6G239680 [Cucumis sativus]
Csa_2G372750	-2.06621	6.31e-103	Down	gi|525507427|ref|NP_001267503.1|/3.4e-305/glutamyl-tRNA reductase 1, chloroplastic [Cucumis sativus]
Csa_3G483760	-2.07301	6.06e-32	Down	gi|449465268|ref|XP_004150350.1|/2.7e-179/PREDICTED: mitochondrial arginine transporter BAC2-like [Cucumis sativus]
Csa_6G140840	-2.08406	6e-08	Down	gi|778713182|ref|XP_011656995.1|/9.8e-43/PREDICTED: proline-rich receptor-like protein kinase PERK9 [Cucumis sativus]
Csa_4G508490	-2.09516	0.000893035	Down	gi|700199663|gb|KGN54821.1|/6.1e-66/Proteinase inhibitor I25, cystatin [Cucumis sativus]
Csa_3G902960	-2.10075	3.82e-47	Down	gi|449461521|ref|XP_004148490.1|/3.3e-26/PREDICTED: protein LOL1 [Cucumis sativus]
Csa_4G646170	-2.10487	7.48e-06	Down	gi|778696642|ref|XP_004141322.2|/2.4e-308/PREDICTED: cytochrome P450 711A1 [Cucumis sativus]
Csa_1G422480	-2.13057	6.43e-97	Down	gi|449457145|ref|XP_004146309.1|/1.0e-172/PREDICTED: xyloglucan endotransglucosylase/hydrolase protein 22 [Cucumis sativus]
Csa_1G597780	-2.13148	2.18e-13	Down	gi|449452614|ref|XP_004144054.1|/5.7e-230/PREDICTED: putative pectinesterase 63 [Cucumis sativus]
Csa_4G000850	-2.13908	9.22e-08	Down	gi|700197608|gb|KGN52766.1|/2.4e-36/hypothetical protein Csa_4G000850 [Cucumis sativus]
Csa_6G452020	-2.14505	1.45e-08	Down	gi|700193046|gb|KGN48250.1|/5.2e-104/hypothetical protein Csa_6G452020 [Cucumis sativus]
Csa_1G555090	-2.15458	0.000928404	Down	gi|778662115|ref|XP_011659364.1|/2.7e-216/PREDICTED: uncharacterized protein LOC105436169 [Cucumis sativus]
Csa_4G000820	-2.17053	1.26e-144	Down	gi|700197604|gb|KGN52762.1|/3.8e-50/hypothetical protein Csa_4G000820 [Cucumis sativus]
Csa_6G147660	-2.1727	2.39e-75	Down	gi|449456046|ref|XP_004145761.1|/2.1e-173/PREDICTED: probable xyloglucan endotransglucosylase/hydrolase protein 31 [Cucumis sativus]
Csa_2G372780	-2.1819	1.81e-06	Down	gi|700207664|gb|KGN62783.1|/1.3e-128/Transcription factor HBP-1b [Cucumis sativus]
Csa_6G384060	-2.1836	1.45e-08	Down	gi|700192516|gb|KGN47720.1|/0.0e+00/hypothetical protein Csa_6G384060 [Cucumis sativus]
Csa_1G032440	-2.1964	0.000220656	Down	gi|700208878|gb|KGN63974.1|/0.0e+00/hypothetical protein Csa_1G032440 [Cucumis sativus]
Csa_6G008070	-2.21412	8.02e-10	Down	gi|778709307|ref|XP_011656383.1|/1.4e-261/PREDICTED: lysine histidine transporter 1 [Cucumis sativus]
Csa_3G852460	-2.22054	5.28e-44	Down	gi|449460147|ref|XP_004147807.1|/2.0e-161/PREDICTED: NAC domain-containing protein 18-like [Cucumis sativus]
Csa_6G495070	-2.24393	2.45e-07	Down	gi|449448232|ref|XP_004141870.1|/0.0e+00/PREDICTED: BTB/POZ domain-containing protein NPY4 [Cucumis sativus]
Csa_3G733230	-2.29173	6.91e-95	Down	gi|449440295|ref|XP_004137920.1|/8.5e-98/PREDICTED: 18.1 kDa class I heat shock protein-like [Cucumis sativus]
Csa_7G072720	-2.32241	1.1e-68	Down	gi|778724994|ref|XP_004137097.2|/1.0e-300/PREDICTED: putative UDP-glucose glucosyltransferase [Cucumis sativus]
Csa_1G342430	-2.36302	7.36e-06	Down	gi|449465739|ref|XP_004150585.1|/1.1e-60/PREDICTED: uncharacterized protein LOC101222988 [Cucumis sativus]
Csa_1G533490	-2.36565	8.18e-05	Down	gi|449470517|ref|XP_004152963.1|/7.5e-227/PREDICTED: uncharacterized protein At1g18480 [Cucumis sativus]
Csa_5G156180	-2.37514	6.95e-139	Down	gi|449452386|ref|XP_004143940.1|/1.9e-154/PREDICTED: protein STAY-GREEN, chloroplastic-like [Cucumis sativus]
Csa_2G432780	-2.40051	1.65e-80	Down	gi|778673784|ref|XP_004151846.2|/2.6e-202/PREDICTED: tocopherol O-methyltransferase, chloroplastic [Cucumis sativus]
Csa_1G025240	-2.40166	1.91e-05	Down	gi|700208795|gb|KGN63891.1|/5.0e-78/hypothetical protein Csa_1G025240 [Cucumis sativus]
Csa_1G403660	-2.41063	1.47e-07	Down	gi|700210294|gb|KGN65390.1|/0.0e+00/hypothetical protein Csa_1G403660 [Cucumis sativus]
Csa_3G222790	-2.42138	3.06e-26	Down	gi|449457047|ref|XP_004146260.1|/2.4e-80/PREDICTED: ferredoxin-like [Cucumis sativus]
Csa_3G002470	-2.42175	3.4e-15	Down	gi|778688269|ref|XP_004146164.2|/3.5e-61/PREDICTED: protein IQ-DOMAIN 1 [Cucumis sativus]
Csa_1G089510	-2.43029	6.3e-07	Down	gi|449459078|ref|XP_004147273.1|/1.9e-135/PREDICTED: dof zinc finger protein DOF2.1-like [Cucumis sativus]
Csa_3G816150	-2.43296	2.91e-06	Down	gi|449437682|ref|XP_004136620.1|/2.5e-255/PREDICTED: probable protein S-acyltransferase 4 [Cucumis sativus]
Csa_3G199590	-2.44057	5.88e-53	Down	gi|449446099|ref|XP_004140809.1|/9.1e-129/PREDICTED: transcription factor MYB44-like [Cucumis sativus]
Csa_3G852590	-2.44335	1.15e-05	Down	gi|449460181|ref|XP_004147824.1|/0.0e+00/PREDICTED: cytochrome P450 CYP82D47 [Cucumis sativus]
Csa_3G881810	-2.45232	1.23e-08	Down	gi|449437064|ref|XP_004136312.1|/6.6e-184/PREDICTED: peroxidase 45-like [Cucumis sativus]
Csa_7G012410	-2.45893	1.21e-15	Down	gi|449454207|ref|XP_004144847.1|/5.0e-73/PREDICTED: heavy metal-associated isoprenylated plant protein 26-like [Cucumis sativus]
Csa_3G124810	-2.48645	3.36e-16	Down	gi|700201428|gb|KGN56561.1|/5.4e-238/hypothetical protein Csa_3G124810 [Cucumis sativus]
Csa_7G072220	-2.48829	6.42e-37	Down	gi|778724991|ref|XP_004137096.2|/1.3e-300/PREDICTED: putative UDP-glucose glucosyltransferase [Cucumis sativus]
Csa_7G027780	-2.5025	0.000902286	Down	gi|700188129|gb|KGN43362.1|/1.2e-16/hypothetical protein Csa_7G027780 [Cucumis sativus]
Csa_6G091830	-2.50786	2.2e-61	Down	gi|700191206|gb|KGN46410.1|/1.1e-82/hypothetical protein Csa_6G091830 [Cucumis sativus]
Csa_4G007030	-2.53343	0.000127386	Down	gi|449468922|ref|XP_004152170.1|/2.4e-159/PREDICTED: aquaporin NIP6-1 [Cucumis sativus]
Csa_6G076830	-2.54685	3.06e-35	Down	gi|449470826|ref|XP_004153117.1|/2.0e-97/PREDICTED: calmodulin-beta-like [Cucumis sativus]
Csa_1G043010	-2.60204	1.67e-08	Down	gi|700209101|gb|KGN64197.1|/7.8e-206/hypothetical protein Csa_1G043010 [Cucumis sativus]
Csa_5G642710	-2.6389	6.69e-14	Down	gi|449447450|ref|XP_004141481.1|/5.0e-93/PREDICTED: basic leucine zipper 43-like [Cucumis sativus]
Csa_5G648730	-2.65498	3.3e-31	Down	gi|700197475|gb|KGN52652.1|/1.9e-112/hypothetical protein Csa_5G648730 [Cucumis sativus]
Csa_2G167190	-2.67702	5.75e-09	Down	gi|449458924|ref|XP_004147196.1|/0.0e+00/PREDICTED: beta-amylase 1, chloroplastic [Cucumis sativus]
Csa_5G623620	-2.69599	1.45e-07	Down	gi|700197121|gb|KGN52298.1|/2.6e-33/hypothetical protein Csa_5G623620 [Cucumis sativus]
Csa_1G072450	-2.7858	4.19e-26	Down	gi|793421441|ref|NP_001292654.1|/1.6e-142/endonuclease 1 precursor [Cucumis sativus]
Csa_6G495750	-2.80901	1.31e-47	Down	gi|449448206|ref|XP_004141857.1|/5.9e-89/PREDICTED: uncharacterized protein LOC101222947 [Cucumis sativus]
Csa_2G245470	-2.86736	0.000478872	Down	gi|778669299|ref|XP_004148868.2|/1.6e-154/PREDICTED: dehydration-responsive protein RD22-like [Cucumis sativus]
Csa_6G078620	-2.86942	0.000478781	Down	gi|700191063|gb|KGN46267.1|/0.0e+00/hypothetical protein Csa_6G078620 [Cucumis sativus]
Csa_6G418940	-2.87865	5.86e-12	Down	gi|700192742|gb|KGN47946.1|/3.7e-153/hypothetical protein Csa_6G418940 [Cucumis sativus]
Csa_3G198490	-2.90154	4.26e-54	Down	gi|449445927|ref|XP_004140723.1|/0.0e+00/PREDICTED: probable indole-3-acetic acid-amido synthetase GH3.1 [Cucumis sativus]
Csa_2G377910	-2.91477	7.82e-47	Down	gi|449442006|ref|XP_004138773.1|/6.8e-236/PREDICTED: probable nucleoredoxin 3 [Cucumis sativus]
Csa_3G778200	-2.92376	0.000162436	Down	gi|449437842|ref|XP_004136699.1|/5.0e-154/PREDICTED: B3 domain-containing protein At2g36080-like [Cucumis sativus]
Csa_6G080410	-2.92427	1.3e-05	Down	gi|778711393|ref|XP_011656724.1|/0.0e+00/PREDICTED: probable dolichyl pyrophosphate Glc1Man9GlcNAc2 alpha-1,3-glucosyltransferase [Cucumis sativus]
Csa_4G001810	-2.93411	1.3e-05	Down	gi|449469308|ref|XP_004152363.1|/2.5e-205/PREDICTED: caffeoylshikimate esterase-like [Cucumis sativus]
Csa_2G354890	-2.94555	6e-07	Down	gi|778671031|ref|XP_004143023.2|/0.0e+00/PREDICTED: uncharacterized protein LOC101221149 [Cucumis sativus]
Csa_1G025190	-2.97257	1.3e-05	Down	gi|449439158|ref|XP_004137354.1|/1.4e-89/PREDICTED: uncharacterized protein LOC101203132 [Cucumis sativus]
Csa_5G534970	-2.9823	1.4e-06	Down	gi|778703818|ref|XP_011655433.1|/2.9e-95/PREDICTED: uncharacterized protein LOC101207913 [Cucumis sativus]
Csa_3G064210	-2.99626	1.12e-09	Down	gi|700200939|gb|KGN56072.1|/0.0e+00/hypothetical protein Csa_3G064210 [Cucumis sativus]
Csa_4G329560	-3.01612	3.45e-07	Down	gi|449464418|ref|XP_004149926.1|/5.5e-43/PREDICTED: uncharacterized protein LOC101209807 [Cucumis sativus]
Csa_7G413890	-3.02022	2.96e-15	Down	gi|700189807|gb|KGN45040.1|/1.0e-161/hypothetical protein Csa_7G413890 [Cucumis sativus]
Csa_2G382670	-3.02157	7.14e-10	Down	gi|449441864|ref|XP_004138702.1|/1.7e-87/PREDICTED: eukaryotic translation initiation factor 5A-2 [Cucumis sativus]
Csa_1G414240	-3.02477	7.43e-68	Down	gi|778660636|ref|XP_004151455.2|/5.6e-202/PREDICTED: uncharacterized protein LOC101205468 [Cucumis sativus]
Csa_4G296260	-3.04501	9.46e-16	Down	gi|449448890|ref|XP_004142198.1|/5.0e-292/PREDICTED: uncharacterized protein LOC101204955 [Cucumis sativus]
Csa_3G168940	-3.10544	2.87e-09	Down	gi|778679114|ref|XP_011651090.1|/2.3e-170/PREDICTED: transcription factor MYB108 [Cucumis sativus]
Csa_3G912980	-3.12399	4.29e-06	Down	gi|700205333|gb|KGN60466.1|/1.0e-22/hypothetical protein Csa_3G912980 [Cucumis sativus]
Csa_6G006820	-3.12443	6.35e-08	Down	gi|778709203|ref|XP_011656360.1|/3.8e-111/PREDICTED: uncharacterized protein LOC105435724 [Cucumis sativus]
Csa_4G631590	-3.12995	1.88e-48	Down	gi|449456643|ref|XP_004146058.1|/1.1e-93/PREDICTED: squamosa promoter-binding protein 1 [Cucumis sativus]
Csa_3G337350	-3.13245	5.88e-12	Down	gi|449464140|ref|XP_004149787.1|/5.5e-88/PREDICTED: kirola-like [Cucumis sativus]
Csa_6G046370	-3.15212	1.81e-27	Down	gi|700190855|gb|KGN46059.1|/7.5e-55/hypothetical protein Csa_6G046370 [Cucumis sativus]
Csa_1G597090	-3.16993	7.91e-07	Down	gi|778663161|ref|XP_011660027.1|/7.5e-82/PREDICTED: uncharacterized protein LOC101210029 [Cucumis sativus]
Csa_6G198280	-3.18839	3.6e-08	Down	gi|566006172|ref|NP_001274383.1|/2.9e-53/monothiol glutaredoxin-S2-like [Cucumis sativus]
Csa_1G613550	-3.19348	4.2e-09	Down	gi|778663657|ref|XP_011660133.1|/7.8e-304/PREDICTED: pentatricopeptide repeat-containing protein At1g08070-like isoform X1 [Cucumis sativus]
Csa_3G159450	-3.21791	0.000667353	Down	gi|449432868|ref|XP_004134220.1|/2.4e-130/PREDICTED: bidirectional sugar transporter SWEET17 [Cucumis sativus]
Csa_5G150400	-3.22882	0.000379635	Down	gi|449452243|ref|XP_004143869.1|/0.0e+00/PREDICTED: endoglucanase 6-like [Cucumis sativus]
Csa_4G017200	-3.23179	3.6e-08	Down	gi|700197974|gb|KGN53132.1|/3.6e-38/Aconitate hydratase [Cucumis sativus]
Csa_6G040650	-3.26053	2.54e-07	Down	gi|778710161|ref|XP_011656527.1|/0.0e+00/PREDICTED: nigrin b-like [Cucumis sativus]
Csa_1G369490	-3.28549	2.12e-66	Down	gi|700210258|gb|KGN65354.1|/1.4e-40/hypothetical protein Csa_1G369490 [Cucumis sativus]
Csa_5G162580	-3.2866	7.19e-13	Down	gi|449469382|ref|XP_004152399.1|/1.0e-131/PREDICTED: probable aquaporin TIP2-2 [Cucumis sativus]
Csa_6G424530	-3.31206	7.65e-17	Down	gi|700192809|gb|KGN48013.1|/5.5e-231/Sugar transporter [Cucumis sativus]
Csa_6G507520	-3.31738	4.44e-56	Down	gi|449434098|ref|XP_004134833.1|/2.8e-195/PREDICTED: endochitinase-like [Cucumis sativus]
Csa_6G445140	-3.33092	0.000215198	Down	gi|793422838|ref|NP_001292671.1|/2.9e-159/aquaporin PIP2-2 [Cucumis sativus]
Csa_5G148540	-3.358	5.52e-06	Down	gi|778699230|ref|XP_004143841.2|/3.7e-84/PREDICTED: uncharacterized protein LOC101223048 [Cucumis sativus]
Csa_7G432130	-3.36237	7.93e-08	Down	gi|700189999|gb|KGN45232.1|/3.9e-101/hypothetical protein Csa_7G432130 [Cucumis sativus]
Csa_6G490230	-3.36632	1.77e-19	Down	gi|449448340|ref|XP_004141924.1|/8.1e-190/PREDICTED: peroxidase 10 [Cucumis sativus]
Csa_5G647540	-3.42664	7.58e-14	Down	gi|700197455|gb|KGN52632.1|/2.4e-166/hypothetical protein Csa_5G647540 [Cucumis sativus]
Csa_1G025950	-3.48206	1.7e-33	Down	gi|449439191|ref|XP_004137370.1|/2.4e-103/PREDICTED: U2 small nuclear ribonucleoprotein B'' 2-like [Cucumis sativus]
Csa_4G022910	-3.48444	4.2e-09	Down	gi|449458417|ref|XP_004146944.1|/1.4e-289/PREDICTED: hexose carrier protein HEX6-like isoform X1 [Cucumis sativus]
Csa_7G103290	-3.48894	0.000824069	Down	gi|449462413|ref|XP_004148935.1|/3.5e-140/PREDICTED: uncharacterized protein LOC101215865 [Cucumis sativus]
Csa_3G151480	-3.52925	1.38e-13	Down	gi|778678765|ref|XP_011651032.1|/9.4e-77/PREDICTED: CASP-like protein 1D1 [Cucumis sativus]
Csa_2G439230	-3.53398	1.08e-10	Down	gi|700208296|gb|KGN63415.1|/1.2e-176/hypothetical protein Csa_2G439230 [Cucumis sativus]
Csa_4G365050	-3.57847	1.6e-58	Down	gi|778694431|ref|XP_011653806.1|/1.9e-203/PREDICTED: WAT1-related protein At4g08300-like [Cucumis sativus]
Csa_4G376150	-3.66567	2.41e-18	Down	gi|449449871|ref|XP_004142688.1|/9.3e-294/PREDICTED: cytochrome P450 81D11-like [Cucumis sativus]
Csa_7G380130	-3.6746	1.16e-05	Down	gi|700189543|gb|KGN44776.1|/9.6e-256/hypothetical protein Csa_7G380130 [Cucumis sativus]
Csa_3G076000	-3.72048	2.74e-08	Down	gi|700200980|gb|KGN56113.1|/1.1e-175/hypothetical protein Csa_3G076000 [Cucumis sativus]
Csa_1G073900	-3.80496	1.64e-45	Down	gi|449457737|ref|XP_004146604.1|/2.6e-160/PREDICTED: uncharacterized protein LOC101209953 [Cucumis sativus]
Csa_3G874380	-3.90942	1.69e-28	Down	gi|449437178|ref|XP_004136369.1|/5.0e-245/PREDICTED: probable nucleoredoxin 2 [Cucumis sativus]
Csa_4G296300	-3.94486	0.000823918	Down	gi|449448886|ref|XP_004142196.1|/0.0e+00/PREDICTED: wall-associated receptor kinase-like 20 [Cucumis sativus]
Csa_3G166360	-3.94486	0.00082422	Down	gi|778679088|ref|XP_011651086.1|/1.2e-204/PREDICTED: probable pectinesterase 67 [Cucumis sativus]
Csa_7G352500	-3.98509	3.37e-148	Down	gi|778727057|ref|XP_004149783.2|/3.4e-291/PREDICTED: membrane protein of ER body 2-like [Cucumis sativus]
Csa_5G152820	-3.99426	8.03e-132	Down	gi|449452452|ref|XP_004143973.1|/2.0e-152/PREDICTED: beta-carotene 3-hydroxylase 1, chloroplastic-like isoform X1 [Cucumis sativus]
Csa_5G160170	-4.00334	2.5e-17	Down	gi|449459758|ref|XP_004147613.1|/1.3e-295/PREDICTED: legumain [Cucumis sativus]
Csa_1G470460	-4.01057	0.000453277	Down	gi|778661200|ref|XP_004151716.2|/8.0e-96/PREDICTED: abscisic acid receptor PYL12-like [Cucumis sativus]
Csa_4G260440	-4.03465	7.38e-05	Down	gi|700198849|gb|KGN54007.1|/3.5e-41/hypothetical protein Csa_4G260440 [Cucumis sativus]
Csa_1G202280	-4.1479	0.00024855	Down	gi|449465675|ref|XP_004150553.1|/1.7e-175/PREDICTED: probable xyloglucan endotransglucosylase/hydrolase protein 26 [Cucumis sativus]
Csa_6G525480	-4.20328	0.000136198	Down	gi|700194258|gb|KGN49462.1|/2.0e-70/hypothetical protein Csa_6G525480 [Cucumis sativus]
Csa_2G298300	-4.27798	2.15e-05	Down	gi|700206989|gb|KGN62108.1|/8.3e-116/hypothetical protein Csa_2G298300 [Cucumis sativus]
Csa_5G632110	-4.32992	3.06e-18	Down	gi|525507280|ref|NP_001267680.1|/9.7e-188/metalloendoproteinase 1-like precursor [Cucumis sativus]
Csa_3G021130	-4.33367	1.47e-68	Down	gi|778675433|ref|XP_004147250.2|/0.0e+00/PREDICTED: (-)-germacrene D synthase-like [Cucumis sativus]
Csa_6G421040	-4.37851	7.38e-05	Down	gi|449444711|ref|XP_004140117.1|/0.0e+00/PREDICTED: endoglucanase 11 [Cucumis sativus]
Csa_7G430200	-4.42786	2.15e-05	Down	gi|449436232|ref|XP_004135897.1|/6.6e-57/PREDICTED: non-specific lipid-transfer protein 8-like [Cucumis sativus]
Csa_1G348950	-4.44689	6.23e-10	Down	gi|449467497|ref|XP_004151459.1|/2.8e-87/PREDICTED: umecyanin-like [Cucumis sativus]
Csa_2G418890	-4.45557	2.15e-05	Down	gi|700208135|gb|KGN63254.1|/1.3e-78/hypothetical protein Csa_2G418890 [Cucumis sativus]
Csa_3G146490	-4.46328	1.77e-10	Down	gi|449432688|ref|XP_004134131.1|/3.4e-59/PREDICTED: non-specific lipid-transfer protein-like protein At2g13820 [Cucumis sativus]
Csa_2G401430	-4.5157	6.2e-06	Down	gi|449442102|ref|XP_004138821.1|/2.9e-195/PREDICTED: probable carboxylesterase 18 [Cucumis sativus]
Csa_1G703060	-4.56478	3.32e-06	Down	gi|449455415|ref|XP_004145448.1|/8.5e-133/PREDICTED: uncharacterized protein PHLOEM PROTEIN 2-LIKE A4-like [Cucumis sativus]
Csa_7G325150	-4.68326	3.84e-12	Down	gi|449443796|ref|XP_004139663.1|/8.5e-111/PREDICTED: vacuolar iron transporter homolog 2-like [Cucumis sativus]
Csa_4G046660	-4.78427	9.44e-07	Down	gi|778690733|ref|XP_004146500.2|/1.2e-169/PREDICTED: monoacylglycerol lipase ABHD6-like [Cucumis sativus]
Csa_2G295430	-5.11334	1.83e-60	Down	gi|449461411|ref|XP_004148435.1|/2.0e-211/PREDICTED: uncharacterized protein LOC101208096 [Cucumis sativus]
Csa_6G057130	-5.19699	1.68e-27	Down	gi|449446421|ref|XP_004140970.1|/8.8e-108/PREDICTED: vacuolar iron transporter homolog 4 [Cucumis sativus]
Csa_6G493310	-5.19967	3.95e-46	Down	gi|449448278|ref|XP_004141893.1|/0.0e+00/PREDICTED: probable indole-3-acetic acid-amido synthetase GH3.1 [Cucumis sativus]
Csa_3G215600	-5.70044	1.48e-05	Down	gi|700202439|gb|KGN57572.1|/0.0e+00/hypothetical protein Csa_3G215600 [Cucumis sativus]
Csa_2G248750	-5.70044	0.000390831	Down	gi|778669390|ref|XP_011649239.1|/0.0e+00/PREDICTED: phosphatidylinositol/phosphatidylcholine transfer protein SFH3-like isoform X1 [Cucumis sativus]
Csa_6G183190	-5.75689	2.24e-127	Down	gi|449450826|ref|XP_004143163.1|/0.0e+00/PREDICTED: asparagine synthetase [glutamine-hydrolyzing] [Cucumis sativus]
Csa_3G743950	-5.91966	0.000370831	Down	gi|449440155|ref|XP_004137850.1|/3.4e-145/PREDICTED: thaumatin-like protein 1b [Cucumis sativus]
Csa_3G852470	-5.97871	1.32e-34	Down	gi|449460145|ref|XP_004147806.1|/2.0e-185/PREDICTED: NAC domain-containing protein 72-like isoform X2 [Cucumis sativus]
Csa_1G703040	-6	0.000204331	Down	gi|700210227|gb|KGN65323.1|/5.4e-36/hypothetical protein Csa_1G325370 [Cucumis sativus]
Csa_6G134390	-6.17038	2.63e-156	Down	gi|778713001|ref|XP_004140022.2|/3.3e-265/PREDICTED: protein ASPARTIC PROTEASE IN GUARD CELL 2 [Cucumis sativus]
Csa_4G377160	-6.46489	8.88e-21	Down	gi|778689095|ref|XP_011652901.1|/0.0e+00/PREDICTED: uncharacterized protein LOC101216001 isoform X1 [Cucumis sativus]
Csa_5G612900	-6.65711	1.21e-26	Down	gi|449434532|ref|XP_004135050.1|/3.2e-144/PREDICTED: 3-oxo-5-alpha-steroid 4-dehydrogenase 2-like [Cucumis sativus]
Csa_6G489890	-6.71425	9.77e-09	Down	gi|700193269|gb|KGN48473.1|/0.0e+00/hypothetical protein Csa_6G489890 [Cucumis sativus]
Csa_4G090290	-6.80735	0.000746579	Down	gi|449439049|ref|XP_004137300.1|/5.9e-196/PREDICTED: probable cytosolic oligopeptidase A [Cucumis sativus]
Csa_7G032270	-6.89482	1.68e-15	Down	gi|449453602|ref|XP_004144545.1|/0.0e+00/PREDICTED: uncharacterized protein LOC101213444 [Cucumis sativus]
Csa_6G151810	-6.91886	1.05e-06	Down	gi|700191740|gb|KGN46944.1|/7.3e-291/hypothetical protein Csa_6G151810 [Cucumis sativus]
Csa_1G325370	-6.91886	2.86e-05	Down	gi|700210227|gb|KGN65323.1|/5.4e-36/hypothetical protein Csa_1G325370 [Cucumis sativus]
Csa_3G116890	-7.05528	0.000746717	Down	gi|700201219|gb|KGN56352.1|/8.1e-99/hypothetical protein Csa_3G116890 [Cucumis sativus]
Csa_4G000970	-7.17991	0.00010697	Down	gi|700197620|gb|KGN52778.1|/7.1e-141/hypothetical protein Csa_4G000970 [Cucumis sativus]
Csa_4G016480	-7.18982	1.48e-05	Down	gi|449469146|ref|XP_004152282.1|/8.0e-279/PREDICTED: salutaridinol 7-O-acetyltransferase-like [Cucumis sativus]
Csa_3G842010	-7.2384	1.05e-06	Down	gi|449446732|ref|XP_004141125.1|/2.2e-234/PREDICTED: F-box protein At2g26850-like [Cucumis sativus]
Csa_3G148800	-7.31288	2.79e-07	Down	gi|778678522|ref|XP_004134450.2|/8.0e-285/PREDICTED: sugar transport protein 13-like [Cucumis sativus]
Csa_5G517120	-7.37504	7.67e-06	Down	gi|778703427|ref|XP_004142759.2|/2.4e-117/PREDICTED: uncharacterized protein LOC101214484 [Cucumis sativus]
Csa_5G637730	-7.49985	0.000746855	Down	gi|449447645|ref|XP_004141578.1|/1.2e-137/PREDICTED: uncharacterized protein LOC101212716 [Cucumis sativus]
Csa_2G034530	-7.5157	5.54e-05	Down	gi|449454012|ref|XP_004144750.1|/6.7e-176/PREDICTED: probable nicotianamine synthase 4 [Cucumis sativus]
Csa_5G292240	-7.65105	0.000204247	Down	gi|700195690|gb|KGN50867.1|/3.3e-16/hypothetical protein Csa_5G292240 [Cucumis sativus]
Csa_4G303710	-7.67243	2.8e-07	Down	gi|700199165|gb|KGN54323.1|/3.7e-40/hypothetical protein Csa_4G303710 [Cucumis sativus]
Csa_5G199270	-7.7211	2.05e-06	Down	gi|700195462|gb|KGN50639.1|/9.5e-166/hypothetical protein Csa_5G199270 [Cucumis sativus]
Csa_6G140810	-7.73471	1.05e-06	Down	gi|778713168|ref|XP_004145738.2|/2.8e-226/PREDICTED: F-box/kelch-repeat protein At5g60570-like [Cucumis sativus]
Csa_2G234510	-7.80735	3.74e-08	Down	gi|449455336|ref|XP_004145409.1|/4.9e-192/PREDICTED: probable carboxylesterase 12 [Cucumis sativus]
Csa_1G420340	-8.02237	1.16e-19	Down	gi|700210324|gb|KGN65420.1|/0.0e+00/hypothetical protein Csa_1G420340 [Cucumis sativus]
Csa_1G572410	-8.22882	1.3e-09	Down	gi|700211024|gb|KGN66120.1|/8.6e-142/hypothetical protein Csa_1G572410 [Cucumis sativus]
Csa_4G045040	-8.23362	1.48e-05	Down	gi|778690692|ref|XP_011653150.1|/1.6e-14/PREDICTED: dehydrin DHN1-like [Cucumis sativus]
Csa_6G499070	-8.24793	0.000746441	Down	gi|700193508|gb|KGN48712.1|/7.3e-16/hypothetical protein Csa_6G499070 [Cucumis sativus]
Csa_2G055020	-8.30834	7.67e-06	Down	gi|700205995|gb|KGN61114.1|/1.0e-139/hypothetical protein Csa_2G055020 [Cucumis sativus]
Csa_4G646010	-8.33985	1.3e-09	Down	gi|449447116|ref|XP_004141315.1|/1.2e-151/PREDICTED: uncharacterized protein ycf36 [Cucumis sativus]
Csa_6G151640	-8.42206	2.08e-48	Down	gi|449456092|ref|XP_004145784.1|/0.0e+00/PREDICTED: pleiotropic drug resistance protein 2-like [Cucumis sativus]
Csa_1G056980	-8.47978	2.98e-12	Down	gi|778658266|ref|XP_011652401.1|/2.2e-150/PREDICTED: uncharacterized protein LOC101205397 [Cucumis sativus]
Csa_1G165750	-8.50779	2.28e-11	Down	gi|700209847|gb|KGN64943.1|/1.0e-96/hypothetical protein Csa_1G165750 [Cucumis sativus]
Csa_3G164460	-8.61839	5.54e-05	Down	gi|449432872|ref|XP_004134222.1|/4.5e-60/PREDICTED: uncharacterized protein LOC101206584 [Cucumis sativus]
Csa_3G740100	-8.65464	1.97e-24	Down	gi|700203833|gb|KGN58966.1|/2.5e-29/hypothetical protein Csa_3G740100 [Cucumis sativus]
Csa_6G504130	-8.77479	7.67e-06	Down	gi|700193651|gb|KGN48855.1|/2.3e-110/hypothetical protein Csa_6G504130 [Cucumis sativus]
Csa_1G638500	-8.79766	1.3e-09	Down	gi|700211507|gb|KGN66603.1|/2.2e-170/hypothetical protein Csa_1G638500 [Cucumis sativus]
Csa_6G312040	-8.81378	1.48e-05	Down	gi|700192197|gb|KGN47401.1|/2.1e-75/hypothetical protein Csa_6G312040 [Cucumis sativus]
Csa_6G492235	-8.82972	0.000204289	Down	gi|700193359|gb|KGN48563.1|/1.8e-53/hypothetical protein Csa_6G492235 [Cucumis sativus]
Csa_4G107510	-8.87344	3.32e-15	Down	gi|700198552|gb|KGN53710.1|/2.3e-107/hypothetical protein Csa_4G107510 [Cucumis sativus]
Csa_3G259190	-8.9542	0.000106993	Down	gi|700202585|gb|KGN57718.1|/6.6e-95/hypothetical protein Csa_3G259190 [Cucumis sativus]
Csa_6G298990	-9.57554	2.15e-16	Down	gi|700192124|gb|KGN47328.1|/7.3e-64/hypothetical protein Csa_6G298990 [Cucumis sativus]
Csa_4G303690	-9.64386	1e-13	Down	gi|778693606|ref|XP_011653662.1|/4.0e-124/PREDICTED: glutathione S-transferase U8-like [Cucumis sativus]
Csa_3G733860	-9.94105	4.74e-77	Down	gi|700203699|gb|KGN58832.1|/0.0e+00/hypothetical protein Csa_3G733860 [Cucumis sativus]
Csa_1G073640	-10.1485	2.21e-64	Down	gi|449457817|ref|XP_004146644.1|/0.0e+00/PREDICTED: polyphenol oxidase, chloroplastic-like [Cucumis sativus]
Csa_4G006050	-10.3565	1.68e-38	Down	gi|700197740|gb|KGN52898.1|/5.3e-177/hypothetical protein Csa_4G006050 [Cucumis sativus]
Csa_5G168830	-10.5382	1.4e-17	Down	gi|449451834|ref|XP_004143665.1|/7.1e-70/PREDICTED: uncharacterized protein LOC101218227 [Cucumis sativus]
Csa_5G198230	-10.7004	1.56e-23	Down	gi|778701233|ref|XP_004150240.2|/4.5e-102/PREDICTED: uncharacterized protein LOC101212825 [Cucumis sativus]
