# Supplementary material for: Pseudomonas fluorescens DN16 Enhances Cucumber Defense Responses Against the Necrotrophic Pathogen Botrytis cinerea by Regulating Thermospermine Catabolism
Source: Front Plant Sci. 2021 Feb 22;12:645338. doi: 10.3389/fpls.2021.645338 (PMC7937916; doi:10.3389/fpls.2021.645338)
Supplement: Supplementary file 1 [file Data_Sheet_1.zip › Table S3.xlsx]

## Sheet: Sheet1
Gene ID	Log2FC	FDR	Up/Down-Regulation	Blast nr
Csa_5G139070	10.4656	4.68297e-20	Up	gi|778698698|ref|XP_011654590.1|/1.1e-44/PREDICTED: uncharacterized protein LOC105435419 [Cucumis sativus]
Csa_2G416195	10.218	2.03039e-09	Up	gi|700208110|gb|KGN63229.1|/2.5e-82/hypothetical protein Csa_2G416195 [Cucumis sativus]
Csa_5G615265	10.0741	5.83227e-10	Up	gi|449465539|ref|XP_004150485.1|/3.2e-78/PREDICTED: uncharacterized protein LOC101217540 [Cucumis sativus]
Csa_1G423230	9.86728	7.45341e-15	Up	gi|449457171|ref|XP_004146322.1|/8.9e-50/PREDICTED: U4/U6.U5 small nuclear ribonucleoprotein 27 kDa protein [Cucumis sativus]
Csa_4G089250	9.52943	2.02967e-09	Up	gi|700198445|gb|KGN53603.1|/7.2e-109/hypothetical protein Csa_4G089250 [Cucumis sativus]
Csa_7G290600	9.52552	5.83444e-10	Up	gi|449443867|ref|XP_004139697.1|/3.2e-52/PREDICTED: uncharacterized protein LOC101218997 [Cucumis sativus]
Csa_1G004120	9.43045	3.29125e-06	Up	gi|449440991|ref|XP_004138267.1|/1.9e-48/PREDICTED: transcription factor MYB32-like [Cucumis sativus]
Csa_7G017710	9.14466	3.19127e-16	Up	gi|449454366|ref|XP_004144926.1|/3.9e-209/PREDICTED: (R,S)-reticuline 7-O-methyltransferase-like [Cucumis sativus]
Csa_3G316270	8.96	3.72245e-05	Up	gi|700202681|gb|KGN57814.1|/5.6e-54/hypothetical protein Csa_3G316270 [Cucumis sativus]
Csa_7G428900	8.7879	2.86241e-07	Up	gi|700189920|gb|KGN45153.1|/3.2e-140/hypothetical protein Csa_7G428900 [Cucumis sativus]
Csa_6G404270	8.53528	1.78327e-06	Up	gi|449458015|ref|XP_004146743.1|/9.6e-126/PREDICTED: germin-like protein subfamily 1 member 1 [Cucumis sativus]
Csa_5G077750	8.49985	0.000227277	Up	gi|700194530|gb|KGN49707.1|/1.1e-80/hypothetical protein Csa_5G077750 [Cucumis sativus]
Csa_5G218860	8.45121	7.32772e-12	Up	gi|778701487|ref|XP_011655033.1|/6.9e-250/PREDICTED: protein ROOT PRIMORDIUM DEFECTIVE 1 [Cucumis sativus]
Csa_7G070254	8.33427	1.62261e-22	Up	gi|778724776|ref|XP_004136924.2|/6.7e-92/PREDICTED: pathogenesis-related protein 1-like [Cucumis sativus]
Csa_5G606860	8.15482	0.000746218	Up	gi|778705657|ref|XP_004135427.2|/1.0e-63/PREDICTED: uncharacterized protein LOC101218668 [Cucumis sativus]
Csa_1G629160	8.00562	6.05951e-06	Up	gi|700211463|gb|KGN66559.1|/4.5e-155/hypothetical protein Csa_1G629160 [Cucumis sativus]
Csa_3G182030	7.94251	1.70468e-16	Up	gi|700202234|gb|KGN57367.1|/1.1e-270/hypothetical protein Csa_3G182030 [Cucumis sativus]
Csa_2G418890	7.74819	0.000745958	Up	gi|700208135|gb|KGN63254.1|/1.3e-78/hypothetical protein Csa_2G418890 [Cucumis sativus]
Csa_3G045210	7.72792	0.000746347	Up	gi|449461112|ref|XP_004148287.1|/2.0e-114/PREDICTED: myb-related protein 308 isoform X1 [Cucumis sativus]
Csa_6G298990	7.62205	0.000227365	Up	gi|700192124|gb|KGN47328.1|/7.3e-64/hypothetical protein Csa_6G298990 [Cucumis sativus]
Csa_5G612900	7.5157	0.000411834	Up	gi|449434532|ref|XP_004135050.1|/3.2e-144/PREDICTED: 3-oxo-5-alpha-steroid 4-dehydrogenase 2-like [Cucumis sativus]
Csa_1G162600	7.43463	3.28959e-06	Up	gi|449443434|ref|XP_004139482.1|/1.6e-179/PREDICTED: transmembrane 9 superfamily member 5 isoform X1 [Cucumis sativus]
Csa_4G296260	7.31288	5.26351e-07	Up	gi|449448890|ref|XP_004142198.1|/5.0e-292/PREDICTED: uncharacterized protein LOC101204955 [Cucumis sativus]
Csa_7G451320	7.26679	0.000746607	Up	gi|778729812|ref|XP_011659643.1|/4.9e-121/PREDICTED: uncharacterized protein LOC105436215 [Cucumis sativus]
Csa_1G659050	7.09803	0.000227321	Up	gi|700211587|gb|KGN66683.1|/5.6e-206/hypothetical protein Csa_1G659050 [Cucumis sativus]
Csa_1G325370	7.07682	2.03323e-05	Up	gi|700210227|gb|KGN65323.1|/5.4e-36/hypothetical protein Csa_1G325370 [Cucumis sativus]
Csa_2G079640	6.82018	2.12101e-15	Up	gi|700206193|gb|KGN61312.1|/0.0e+00/hypothetical protein Csa_2G079640 [Cucumis sativus]
Csa_5G021350	6.76818	4.46996e-08	Up	gi|700194425|gb|KGN49602.1|/2.6e-248/hypothetical protein Csa_5G021350 [Cucumis sativus]
Csa_1G605100	6.71425	0.000746088	Up	gi|700211334|gb|KGN66430.1|/8.0e-249/hypothetical protein Csa_1G605100 [Cucumis sativus]
Csa_4G625010	6.6865	3.72326e-05	Up	gi|449456697|ref|XP_004146085.1|/1.9e-155/PREDICTED: uncharacterized protein LOC101222492 [Cucumis sativus]
Csa_2G034750	6.64386	0.000411759	Up	gi|449454121|ref|XP_004144804.1|/1.3e-212/PREDICTED: GDSL esterase/lipase At1g09390 [Cucumis sativus]
Csa_3G851940	6.60548	6.90651e-11	Up	gi|449464786|ref|XP_004150110.1|/4.7e-33/PREDICTED: defensin-like protein 1 [Cucumis sativus]
Csa_4G554680	6.53916	0.000227234	Up	gi|778695110|ref|XP_011653928.1|/3.5e-263/PREDICTED: aspartic proteinase nepenthesin-1 [Cucumis sativus]
Csa_5G000010	6.39232	1.7828e-06	Up	gi|778697899|ref|XP_011654432.1|/0.0e+00/PREDICTED: subtilisin-like protease SBT4.14 [Cucumis sativus]
Csa_3G147770	6.0917	3.15978e-09	Up	gi|449433323|ref|XP_004134447.1|/5.2e-200/PREDICTED: thermospermine synthase ACAULIS5-like [Cucumis sativus]
Csa_1G005490	5.72792	0.000746477	Up	gi|449441023|ref|XP_004138283.1|/7.6e-216/PREDICTED: probable polygalacturonase non-catalytic subunit JP650 [Cucumis sativus]
Csa_3G873270	5.64386	3.29042e-06	Up	gi|778686812|ref|XP_011652454.1|/0.0e+00/PREDICTED: ABC transporter B family member 13-like isoform X1 [Cucumis sativus]
Csa_6G421040	5.09803	2.40748e-18	Up	gi|449444711|ref|XP_004140117.1|/0.0e+00/PREDICTED: endoglucanase 11 [Cucumis sativus]
Csa_2G110240	4.89724	2.82356e-30	Up	gi|449442449|ref|XP_004138994.1|/3.4e-304/PREDICTED: uncharacterized protein LOC101223025 [Cucumis sativus]
Csa_3G600020	4.76377	6.03869e-07	Up	gi|449455938|ref|XP_004145707.1|/1.8e-231/PREDICTED: chalcone synthase 2 [Cucumis sativus]
Csa_7G061200	4.64386	1.08153e-06	Up	gi|449438175|ref|XP_004136865.1|/2.3e-53/PREDICTED: non-specific lipid-transfer protein-like protein At5g64080 [Cucumis sativus]
Csa_3G076580	4.63765	3.12603e-75	Up	gi|700200989|gb|KGN56122.1|/9.3e-98/Plastid-lipid associated protein [Cucumis sativus]
Csa_3G879500	4.59932	4.26169e-34	Up	gi|778687078|ref|XP_011652503.1|/0.0e+00/PREDICTED: probable ADP-ribosylation factor GTPase-activating protein AGD5 [Cucumis sativus]
Csa_1G526835	4.57662	1.30952e-12	Up	gi|700210668|gb|KGN65764.1|/7.2e-57/hypothetical protein Csa_1G526835 [Cucumis sativus]
Csa_4G644680	4.56768	3.44959e-06	Up	gi|449447075|ref|XP_004141295.1|/1.0e-193/PREDICTED: uncharacterized protein LOC101203076 isoform X1 [Cucumis sativus]
Csa_3G150210	4.49719	7.72144e-12	Up	gi|449432751|ref|XP_004134162.1|/1.8e-250/PREDICTED: probable protein phosphatase 2C 35 [Cucumis sativus]
Csa_1G526820	4.22578	1.52088e-09	Up	gi|700210666|gb|KGN65762.1|/2.8e-105/hypothetical protein Csa_1G526820 [Cucumis sativus]
Csa_3G145780	4.22239	1.13353e-13	Up	gi|449432666|ref|XP_004134120.1|/2.6e-87/PREDICTED: early light-induced protein 1, chloroplastic [Cucumis sativus]
Csa_7G448750	4.16993	0.000320943	Up	gi|700190231|gb|KGN45464.1|/0.0e+00/hypothetical protein Csa_7G448750 [Cucumis sativus]
Csa_1G629110	4.169	1.04058e-07	Up	gi|449442589|ref|XP_004139064.1|/2.0e-64/PREDICTED: pentatricopeptide repeat-containing protein At1g62350 [Cucumis sativus]
Csa_2G059200	4.09873	0.000105075	Up	gi|449466673|ref|XP_004151050.1|/3.4e-76/PREDICTED: auxin-responsive protein IAA33 [Cucumis sativus]
Csa_1G597090	3.9629	1.49833e-07	Up	gi|778663161|ref|XP_011660027.1|/7.5e-82/PREDICTED: uncharacterized protein LOC101210029 [Cucumis sativus]
Csa_2G361740	3.89616	4.64182e-07	Up	gi|449469971|ref|XP_004152692.1|/4.4e-177/PREDICTED: isoflavone reductase-like protein [Cucumis sativus]
Csa_3G124870	3.74775	4.78522e-08	Up	gi|449432215|ref|XP_004133895.1|/3.1e-78/PREDICTED: MADS-box protein SOC1 [Cucumis sativus]
Csa_1G153510	3.69127	2.79781e-17	Up	gi|449443426|ref|XP_004139478.1|/2.5e-84/PREDICTED: uncharacterized protein LOC101203874 [Cucumis sativus]
Csa_3G147730	3.65105	1.06909e-08	Up	gi|449432704|ref|XP_004134139.1|/5.1e-229/PREDICTED: uncharacterized protein LOC101206735 [Cucumis sativus]
Csa_1G033140	3.52572	2.20222e-05	Up	gi|778656832|ref|XP_011649756.1|/1.6e-131/PREDICTED: glutathione S-transferase U9-like [Cucumis sativus]
Csa_7G378490	3.47805	3.78268e-05	Up	gi|778727500|ref|XP_004146954.2|/2.6e-304/PREDICTED: phospholipase A1-Igamma2, chloroplastic-like [Cucumis sativus]
Csa_5G605150	3.44057	2.96547e-07	Up	gi|449434782|ref|XP_004135175.1|/4.0e-135/PREDICTED: ribonuclease 3-like [Cucumis sativus]
Csa_5G601500	3.43035	3.86935e-09	Up	gi|449434937|ref|XP_004135252.1|/1.8e-197/PREDICTED: galactinol synthase 1-like [Cucumis sativus]
Csa_5G180310	3.41093	0.000110528	Up	gi|700195340|gb|KGN50517.1|/0.0e+00/hypothetical protein Csa_5G180310 [Cucumis sativus]
Csa_4G329560	3.38882	5.09453e-07	Up	gi|449464418|ref|XP_004149926.1|/5.5e-43/PREDICTED: uncharacterized protein LOC101209807 [Cucumis sativus]
Csa_3G124790	3.36686	7.78518e-23	Up	gi|449432203|ref|XP_004133889.1|/7.3e-181/PREDICTED: uncharacterized protein LOC101208043 [Cucumis sativus]
Csa_5G577420	3.29155	0.000188363	Up	gi|449458748|ref|XP_004147109.1|/7.2e-191/PREDICTED: clavaminate synthase-like protein At3g21360 [Cucumis sativus]
Csa_3G881920	3.24046	2.12552e-48	Up	gi|449437052|ref|XP_004136306.1|/0.0e+00/PREDICTED: probable xyloglucan glycosyltransferase 5 [Cucumis sativus]
Csa_3G828940	3.22882	2.97102e-11	Up	gi|778685628|ref|XP_004147456.2|/3.5e-162/PREDICTED: thaumatin-like protein [Cucumis sativus]
Csa_3G179180	3.19878	0.00031766	Up	gi|449465172|ref|XP_004150302.1|/3.0e-181/PREDICTED: peroxidase 66 [Cucumis sativus]
Csa_3G902260	3.15843	0.000531446	Up	gi|778687919|ref|XP_011652650.1|/5.2e-191/PREDICTED: probable ADP-ribosylation factor GTPase-activating protein AGD9 [Cucumis sativus]
Csa_2G362450	3.15188	3.54853e-43	Up	gi|700207513|gb|KGN62632.1|/1.1e-255/hypothetical protein Csa_2G362450 [Cucumis sativus]
Csa_6G517310	3.13516	1.2479e-05	Up	gi|778720797|ref|XP_011658207.1|/9.1e-96/PREDICTED: heat stress transcription factor B-2a-like [Cucumis sativus]
Csa_2G354820	3.12102	0.000531351	Up	gi|449450273|ref|XP_004142888.1|/4.2e-108/PREDICTED: zinc finger protein ZAT10-like [Cucumis sativus]
Csa_4G055430	3.11894	0.000890119	Up	gi|449462547|ref|XP_004149002.1|/1.4e-242/PREDICTED: serine/threonine-protein kinase At5g01020 [Cucumis sativus]
Csa_3G120410	3.10579	0.000890423	Up	gi|449432096|ref|XP_004133836.1|/5.9e-30/PREDICTED: arabinogalactan peptide 20 [Cucumis sativus]
Csa_5G602730	3.09858	5.93076276005739e-311	Up	gi|449435386|ref|XP_004135476.1|/2.4e-198/PREDICTED: WAT1-related protein At1g70260 [Cucumis sativus]
Csa_7G426460	3.02728	4.06312e-09	Up	gi|449436323|ref|XP_004135942.1|/2.5e-291/PREDICTED: polyamine oxidase 1 [Cucumis sativus]
Csa_3G878890	3.02447	4.64e-60	Up	gi|449437118|ref|XP_004136339.1|/9.3e-86/PREDICTED: uncharacterized protein LOC101204764 [Cucumis sativus]
Csa_3G732630	3.01997	3.02097e-38	Up	gi|700203673|gb|KGN58806.1|/5.0e-94/hypothetical protein Csa_3G732630 [Cucumis sativus]
Csa_3G829040	2.96083	9.88582e-05	Up	gi|449459438|ref|XP_004147453.1|/0.0e+00/PREDICTED: putative cyclic nucleotide-gated ion channel 8 isoform X1 [Cucumis sativus]
Csa_7G427620	2.9542	9.88381e-05	Up	gi|700189890|gb|KGN45123.1|/2.0e-249/hypothetical protein Csa_7G427620 [Cucumis sativus]
Csa_3G133180	2.90689	1.89728e-09	Up	gi|449432456|ref|XP_004134015.1|/2.0e-247/PREDICTED: probable pectate lyase 8 [Cucumis sativus]
Csa_3G881710	2.90087	0.000164385	Up	gi|449437074|ref|XP_004136317.1|/4.9e-148/PREDICTED: replication protein A 32 kDa subunit A-like [Cucumis sativus]
Csa_5G139730	2.88753	0.000164417	Up	gi|449456357|ref|XP_004145916.1|/1.2e-168/PREDICTED: acidic endochitinase-like [Cucumis sativus]
Csa_5G247670	2.81979	0.000890271	Up	gi|700195595|gb|KGN50772.1|/6.2e-102/hypothetical protein Csa_5G247670 [Cucumis sativus]
Csa_2G070310	2.81669	1.81316e-05	Up	gi|449470297|ref|XP_004152854.1|/0.0e+00/PREDICTED: heat shock 70 kDa protein [Cucumis sativus]
Csa_1G269900	2.79984	4.08972e-12	Up	gi|449457903|ref|XP_004146687.1|/1.2e-262/PREDICTED: reticulon-like protein B21 [Cucumis sativus]
Csa_3G624080	2.79817	2.00298e-06	Up	gi|700203207|gb|KGN58340.1|/1.3e-190/hypothetical protein Csa_3G624080 [Cucumis sativus]
Csa_6G497050	2.77761	2.27352e-17	Up	gi|449451335|ref|XP_004143417.1|/3.7e-240/PREDICTED: tubulin alpha chain-like [Cucumis sativus]
Csa_6G514860	2.75932	2.95075e-43	Up	gi|449433938|ref|XP_004134753.1|/7.1e-217/PREDICTED: glucose-6-phosphate/phosphate translocator 2, chloroplastic [Cucumis sativus]
Csa_5G160150	2.75743	3.31693e-06	Up	gi|700195035|gb|KGN50212.1|/6.7e-80/hypothetical protein Csa_5G160150 [Cucumis sativus]
Csa_3G017110	2.73772	2.00246e-06	Up	gi|449459012|ref|XP_004147240.1|/4.7e-57/PREDICTED: uncharacterized protein LOC101207186 [Cucumis sativus]
Csa_5G262240	2.73272	0.000726803	Up	gi|700195609|gb|KGN50786.1|/0.0e+00/hypothetical protein Csa_5G262240 [Cucumis sativus]
Csa_6G450360	2.72792	0.000164449	Up	gi|449451100|ref|XP_004143300.1|/0.0e+00/PREDICTED: glucomannan 4-beta-mannosyltransferase 9 [Cucumis sativus]
Csa_7G426490	2.69334	0.000726929	Up	gi|700189875|gb|KGN45108.1|/7.3e-40/hypothetical protein Csa_7G426490 [Cucumis sativus]
Csa_2G368250	2.67675	6.0385e-07	Up	gi|449469891|ref|XP_004152652.1|/7.9e-67/PREDICTED: WEB family protein At1g75720-like [Cucumis sativus]
Csa_6G330470	2.67557	8.9477e-06	Up	gi|449462142|ref|XP_004148800.1|/1.1e-180/PREDICTED: probable ubiquitin-conjugating enzyme E2 25 [Cucumis sativus]
Csa_4G664420	2.66453	1.86092e-13	Up	gi|778697249|ref|XP_011654284.1|/1.7e-206/PREDICTED: xylem cysteine proteinase 2 [Cucumis sativus]
Csa_4G616770	2.64526	0.000726676	Up	gi|700199800|gb|KGN54958.1|/2.4e-77/hypothetical protein Csa_4G616770 [Cucumis sativus]
Csa_4G000740	2.64386	0.000271785	Up	gi|778689175|ref|XP_004152376.2|/1.4e-121/PREDICTED: uncharacterized protein LOC101217699 isoform X1 [Cucumis sativus]
Csa_4G038620	2.60329	7.83789e-47	Up	gi|449462884|ref|XP_004149165.1|/5.0e-265/PREDICTED: anthocyanidin 3-O-glucosyltransferase 5-like [Cucumis sativus]
Csa_7G043640	2.59756	4.82661e-07	Up	gi|778723790|ref|XP_004144588.2|/6.1e-277/PREDICTED: protein TRANSPARENT TESTA 12 [Cucumis sativus]
Csa_1G658520	2.59108	1.97529e-08	Up	gi|449442675|ref|XP_004139106.1|/6.3e-93/PREDICTED: CRIB domain-containing protein RIC4 isoform X2 [Cucumis sativus]
Csa_7G027790	2.57116	0.000214471	Up	gi|449471311|ref|XP_004153272.1|/6.8e-203/PREDICTED: xylem cysteine proteinase 1-like [Cucumis sativus]
Csa_3G903530	2.55673	1.26158e-48	Up	gi|700205280|gb|KGN60413.1|/1.9e-258/hypothetical protein Csa_3G903530 [Cucumis sativus]
Csa_3G708680	2.52083	0.000345805	Up	gi|778682898|ref|XP_004151268.2|/0.0e+00/PREDICTED: uncharacterized protein LOC101218337 [Cucumis sativus]
Csa_2G406780	2.51658	0.000345869	Up	gi|449441684|ref|XP_004138612.1|/6.0e-17/PREDICTED: calcium-binding protein CML38-like [Cucumis sativus]
Csa_6G107910	2.50696	6.24999e-05	Up	gi|449445714|ref|XP_004140617.1|/5.3e-213/PREDICTED: transcription factor MYC2-like [Cucumis sativus]
Csa_5G152140	2.45025	0.000552986	Up	gi|700194872|gb|KGN50049.1|/5.0e-119/hypothetical protein Csa_5G152140 [Cucumis sativus]
Csa_6G405310	2.43483	9.27377e-67	Up	gi|778715967|ref|XP_011657484.1|/2.1e-282/PREDICTED: uncharacterized protein LOC101208104 [Cucumis sativus]
Csa_6G504610	2.42531	1.56636e-26	Up	gi|700193677|gb|KGN48881.1|/0.0e+00/hypothetical protein Csa_6G504610 [Cucumis sativus]
Csa_3G778370	2.40671	0.000884794	Up	gi|449437852|ref|XP_004136704.1|/4.1e-89/PREDICTED: transcription repressor OFP6-like [Cucumis sativus]
Csa_6G500530	2.40472	2.75718e-91	Up	gi|449451449|ref|XP_004143474.1|/1.1e-94/PREDICTED: lipoxygenase homology domain-containing protein 1-like [Cucumis sativus]
Csa_5G647390	2.40367	8.96927e-20	Up	gi|449447725|ref|XP_004141618.1|/1.1e-197/PREDICTED: probable carboxylesterase 18 [Cucumis sativus]
Csa_1G120420	2.39734	9.03992e-09	Up	gi|778659157|ref|XP_004139553.2|/3.6e-159/PREDICTED: alpha carbonic anhydrase 7-like [Cucumis sativus]
Csa_2G287090	2.38143	0.000257607	Up	gi|449460660|ref|XP_004148063.1|/0.0e+00/PREDICTED: uncharacterized protein LOC101212736 isoform X1 [Cucumis sativus]
Csa_5G140480	2.36355	4.67781e-05	Up	gi|778699038|ref|XP_011654644.1|/7.8e-290/PREDICTED: probable polygalacturonase [Cucumis sativus]
Csa_6G127320	2.34314	2.11108e-49	Up	gi|778712796|ref|XP_011656937.1|/1.9e-164/PREDICTED: NAC domain-containing protein 67-like [Cucumis sativus]
Csa_4G631060	2.31298	2.87795e-11	Up	gi|449456637|ref|XP_004146055.1|/1.3e-248/PREDICTED: uncharacterized protein LOC101214651 [Cucumis sativus]
Csa_4G620640	2.30256	0.000117667	Up	gi|449456528|ref|XP_004146001.1|/1.9e-159/PREDICTED: LRR receptor-like serine/threonine-protein kinase ERL1 [Cucumis sativus]
Csa_6G376250	2.29345	2.14804e-05	Up	gi|449463432|ref|XP_004149438.1|/3.0e-92/PREDICTED: probable calcium-binding protein CML44 [Cucumis sativus]
Csa_6G515490	2.29278	4.67681e-05	Up	gi|700193936|gb|KGN49140.1|/2.5e-163/hypothetical protein Csa_6G515490 [Cucumis sativus]
Csa_5G603370	2.28074	1.47454e-30	Up	gi|700196663|gb|KGN51840.1|/1.9e-275/hypothetical protein Csa_5G603370 [Cucumis sativus]
Csa_1G045530	2.27302	0.000257656	Up	gi|700209159|gb|KGN64255.1|/1.8e-06/hypothetical protein Csa_1G045530 [Cucumis sativus]
Csa_2G350210	2.26628	0.000639228	Up	gi|449450608|ref|XP_004143054.1|/9.2e-223/PREDICTED: probable pectate lyase 5 [Cucumis sativus]
Csa_2G008720	2.24747	1.5736e-32	Up	gi|449443023|ref|XP_004139280.1|/3.5e-301/PREDICTED: lysosomal Pro-X carboxypeptidase [Cucumis sativus]
Csa_5G604170	2.23799	1.54954e-05	Up	gi|449434837|ref|XP_004135202.1|/0.0e+00/PREDICTED: protein NRT1/ PTR FAMILY 2.13-like [Cucumis sativus]
Csa_1G435760	2.23704	1.54918e-05	Up	gi|449463907|ref|XP_004149672.1|/0.0e+00/PREDICTED: probable 9-cis-epoxycarotenoid dioxygenase NCED5, chloroplastic [Cucumis sativus]
Csa_2G252100	2.23549	1.38626e-18	Up	gi|700206742|gb|KGN61861.1|/1.7e-102/hypothetical protein Csa_2G252100 [Cucumis sativus]
Csa_5G586550	2.22893	1.17524e-14	Up	gi|700196456|gb|KGN51633.1|/1.1e-92/hypothetical protein Csa_5G586550 [Cucumis sativus]
Csa_6G497350	2.21842	8.50157e-15	Up	gi|525507122|ref|NP_001267599.1|/3.5e-210/probable mannitol dehydrogenase-like [Cucumis sativus]
Csa_2G377870	2.1901	7.04907e-06	Up	gi|778672160|ref|XP_011649751.1|/1.2e-204/PREDICTED: uncharacterized protein LOC101214952 [Cucumis sativus]
Csa_5G577430	2.18562	5.02093e-31	Up	gi|700196375|gb|KGN51552.1|/0.0e+00/hypothetical protein Csa_5G577430 [Cucumis sativus]
Csa_2G178720	2.16314	0.000131543	Up	gi|449449014|ref|XP_004142260.1|/4.2e-172/PREDICTED: RING-H2 finger protein ATL16-like [Cucumis sativus]
Csa_4G279800	2.15833	1.43148e-31	Up	gi|449449006|ref|XP_004142256.1|/1.6e-260/PREDICTED: beta-D-glucosyl crocetin beta-1,6-glucosyltransferase-like [Cucumis sativus]
Csa_6G504480	2.13171	3.93559e-06	Up	gi|778719545|ref|XP_004150003.2|/8.3e-249/PREDICTED: uncharacterized AAA domain-containing protein C31G5.19-like [Cucumis sativus]
Csa_7G071700	2.12573	1.29811e-09	Up	gi|449438637|ref|XP_004137094.1|/1.3e-204/PREDICTED: cinnamyl alcohol dehydrogenase 1 [Cucumis sativus]
Csa_6G499180	2.1177	5.91929e-05	Up	gi|778719075|ref|XP_004143451.2|/6.4e-276/PREDICTED: protein TRANSPARENT TESTA 12-like [Cucumis sativus]
Csa_3G182110	2.11757	1.71767e-05	Up	gi|449446159|ref|XP_004140839.1|/0.0e+00/PREDICTED: protein O-glucosyltransferase 1-like [Cucumis sativus]
Csa_6G128620	2.11739	1.82065e-46	Up	gi|778712887|ref|XP_004140030.2|/1.8e-278/PREDICTED: uncharacterized protein LOC101206370 [Cucumis sativus]
Csa_5G167220	2.11422	5.92054e-05	Up	gi|449451970|ref|XP_004143733.1|/9.8e-191/PREDICTED: peroxidase 2-like [Cucumis sativus]
Csa_6G454360	2.1093	0.000702176	Up	gi|778717587|ref|XP_011657719.1|/2.6e-152/PREDICTED: secoisolariciresinol dehydrogenase-like [Cucumis sativus]
Csa_6G448740	2.10579	1.96518e-25	Up	gi|449451080|ref|XP_004143290.1|/0.0e+00/PREDICTED: threonine dehydratase biosynthetic, chloroplastic-like [Cucumis sativus]
Csa_1G123470	2.09095	1.71728e-05	Up	gi|700209736|gb|KGN64832.1|/3.7e-56/Cystatin Hv-CPI6 [Cucumis sativus]
Csa_5G240140	2.08299	3.12865e-21	Up	gi|778701630|ref|XP_004146424.2|/0.0e+00/PREDICTED: uncharacterized protein LOC101206229 [Cucumis sativus]
Csa_2G000460	2.07682	6.62405e-08	Up	gi|449446594|ref|XP_004141056.1|/0.0e+00/PREDICTED: probable polyamine oxidase 5 [Cucumis sativus]
Csa_5G146200	2.06711	5.01526e-34	Up	gi|449456462|ref|XP_004145968.1|/3.7e-134/PREDICTED: probable aquaporin NIP5-1 [Cucumis sativus]
Csa_5G011650	2.06529	1.03273e-18	Up	gi|700194398|gb|KGN49575.1|/2.3e-136/hypothetical protein Csa_5G011650 [Cucumis sativus]
Csa_3G874320	2.06246	8.64366e-13	Up	gi|449437186|ref|XP_004136373.1|/1.2e-213/PREDICTED: probable cinnamyl alcohol dehydrogenase 6 [Cucumis sativus]
Csa_4G430820	2.05733	0.000483592	Up	gi|449453163|ref|XP_004144328.1|/0.0e+00/PREDICTED: probable auxin efflux carrier component 1b [Cucumis sativus]
Csa_4G000830	2.04741	5.07566e-13	Up	gi|700197605|gb|KGN52763.1|/1.4e-46/hypothetical protein Csa_4G000830 [Cucumis sativus]
Csa_1G004100	2.04	4.78355e-41	Up	gi|778655497|ref|XP_004138093.2|/0.0e+00/PREDICTED: copper amine oxidase 1 [Cucumis sativus]
Csa_5G175820	2.03814	3.90626e-06	Up	gi|700195281|gb|KGN50458.1|/3.0e-245/hypothetical protein Csa_5G175820 [Cucumis sativus]
Csa_5G594450	2.03562	3.16368e-07	Up	gi|700196556|gb|KGN51733.1|/5.0e-173/hypothetical protein Csa_5G594450 [Cucumis sativus]
Csa_3G892750	2.01937	0.000483505	Up	gi|449436942|ref|XP_004136251.1|/0.0e+00/PREDICTED: probable rhamnogalacturonate lyase B [Cucumis sativus]
Csa_2G353490	2.01178	2.814e-08	Up	gi|778670888|ref|XP_011649552.1|/0.0e+00/PREDICTED: probable xyloglucan glycosyltransferase 12 [Cucumis sativus]
Csa_3G611910	2.01085	3.50517e-22	Up	gi|700203185|gb|KGN58318.1|/2.1e-168/Cytochrome P450 [Cucumis sativus]
Csa_3G119705	1.99557	7.45346e-07	Up	gi|700201306|gb|KGN56439.1|/5.2e-187/hypothetical protein Csa_3G119705 [Cucumis sativus]
Csa_7G324140	1.97679	8.69717e-06	Up	gi|449443760|ref|XP_004139645.1|/4.1e-275/PREDICTED: abscisic acid 8'-hydroxylase 3 isoform X2 [Cucumis sativus]
Csa_6G424530	1.97461	0.000332224	Up	gi|700192809|gb|KGN48013.1|/5.5e-231/Sugar transporter [Cucumis sativus]
Csa_6G505230	1.97461	1.20168e-84	Up	gi|449434190|ref|XP_004134879.1|/1.1e-92/PREDICTED: B-box zinc finger protein 18 isoform X1 [Cucumis sativus]
Csa_6G088720	1.97098	2.71694e-14	Up	gi|700191190|gb|KGN46394.1|/2.7e-288/hypothetical protein Csa_6G088720 [Cucumis sativus]
Csa_1G063480	1.96093	1.19305e-32	Up	gi|449454873|ref|XP_004145178.1|/5.6e-106/PREDICTED: uncharacterized protein LOC101209631 [Cucumis sativus]
Csa_1G570240	1.95693	0.000148541	Up	gi|449436012|ref|XP_004135788.1|/4.3e-199/PREDICTED: serine/threonine-protein kinase CDL1 [Cucumis sativus]
Csa_6G150590	1.9542	0.000225689	Up	gi|700191716|gb|KGN46920.1|/0.0e+00/hypothetical protein Csa_6G150590 [Cucumis sativus]
Csa_6G425710	1.93968	0.000148512	Up	gi|778716715|ref|XP_004140163.2|/3.8e-99/PREDICTED: uncharacterized protein LOC101219078 [Cucumis sativus]
Csa_6G450430	1.91911	6.66153e-17	Up	gi|778717422|ref|XP_011657692.1|/2.3e-276/PREDICTED: uncharacterized protein LOC101207103 [Cucumis sativus]
Csa_2G360800	1.91782	2.95764e-05	Up	gi|778671219|ref|XP_011649594.1|/4.9e-146/PREDICTED: uncharacterized protein LOC101218655 isoform X1 [Cucumis sativus]
Csa_4G006490	1.91291	1.50029e-16	Up	gi|449468928|ref|XP_004152173.1|/1.6e-99/PREDICTED: deSI-like protein At4g17486 [Cucumis sativus]
Csa_6G016920	1.90608	0.000502564	Up	gi|449441211|ref|XP_004138376.1|/1.5e-112/PREDICTED: ras-related protein RABC2a-like [Cucumis sativus]
Csa_1G533540	1.89572	6.61877e-05	Up	gi|700210751|gb|KGN65847.1|/4.7e-88/hypothetical protein Csa_1G533540 [Cucumis sativus]
Csa_6G017060	1.8944	2.6837e-43	Up	gi|700190686|gb|KGN45890.1|/9.9e-188/hypothetical protein Csa_6G017060 [Cucumis sativus]
Csa_3G038090	1.89324	4.79435e-23	Up	gi|449460503|ref|XP_004147985.1|/1.7e-291/PREDICTED: guard cell S-type anion channel SLAC1 [Cucumis sativus]
Csa_1G015680	1.8893	0.000152116	Up	gi|449441121|ref|XP_004138332.1|/0.0e+00/PREDICTED: squamosa promoter-binding-like protein 6 [Cucumis sativus]
Csa_6G405340	1.88573	8.22707e-10	Up	gi|449464386|ref|XP_004149910.1|/9.7e-285/PREDICTED: mannan endo-1,4-beta-mannosidase 6 [Cucumis sativus]
Csa_2G285930	1.87891	0.000759289	Up	gi|449460646|ref|XP_004148056.1|/4.3e-283/PREDICTED: B3 domain-containing protein Os01g0234100-like isoform X1 [Cucumis sativus]
Csa_3G119480	1.86901	2.79211e-12	Up	gi|778676854|ref|XP_011650674.1|/1.6e-137/PREDICTED: uncharacterized protein At4g00950 isoform X1 [Cucumis sativus]
Csa_3G776890	1.8689	4.24744e-15	Up	gi|449462974|ref|XP_004149210.1|/1.3e-271/PREDICTED: cell division protein FtsZ homolog 2-2, chloroplastic [Cucumis sativus]
Csa_6G182140	1.85599	3.03104e-05	Up	gi|778713774|ref|XP_011657121.1|/2.6e-149/PREDICTED: BAG family molecular chaperone regulator 4-like [Cucumis sativus]
Csa_4G304760	1.83691	8.64174e-41	Up	gi|778693631|ref|XP_004147931.2|/6.1e-117/PREDICTED: probable glutathione S-transferase [Cucumis sativus]
Csa_4G006170	1.83458	9.12232e-06	Up	gi|449468970|ref|XP_004152194.1|/2.4e-155/PREDICTED: phosphatidylcholine:diacylglycerol cholinephosphotransferase 1-like [Cucumis sativus]
Csa_4G092990	1.83422	0.000509856	Up	gi|449438847|ref|XP_004137199.1|/5.6e-126/PREDICTED: biotin carboxyl carrier protein of acetyl-CoA carboxylase 2, chloroplastic [Cucumis sativus]
Csa_1G045930	1.82655	1.94424e-05	Up	gi|700209199|gb|KGN64295.1|/4.3e-130/hypothetical protein Csa_1G045930 [Cucumis sativus]
Csa_3G872050	1.81795	2.24841e-26	Up	gi|449437220|ref|XP_004136390.1|/1.8e-286/PREDICTED: ATP sulfurylase 2 [Cucumis sativus]
Csa_2G190800	1.81411	9.85554e-12	Up	gi|778668838|ref|XP_004150404.2|/6.4e-235/PREDICTED: protein TPX2 isoform X2 [Cucumis sativus]
Csa_5G505220	1.8095	0.000502474	Up	gi|449466552|ref|XP_004150990.1|/6.5e-47/PREDICTED: uncharacterized protein LOC101208991 [Cucumis sativus]
Csa_6G490900	1.79497	1.56996e-23	Up	gi|449448318|ref|XP_004141913.1|/3.1e-215/PREDICTED: uncharacterized protein LOC101216077 [Cucumis sativus]
Csa_3G143580	1.79155	4.942e-63	Up	gi|449432632|ref|XP_004134103.1|/2.5e-104/PREDICTED: auxin-responsive protein IAA4 [Cucumis sativus]
Csa_2G348200	1.7885	0.000152289	Up	gi|449450472|ref|XP_004142986.1|/0.0e+00/PREDICTED: L-ascorbate oxidase homolog [Cucumis sativus]
Csa_1G596420	1.76949	5.08021e-91	Up	gi|449452564|ref|XP_004144029.1|/2.5e-115/PREDICTED: auxin-binding protein ABP19a [Cucumis sativus]
Csa_5G610340	1.76841	6.7966e-05	Up	gi|449434600|ref|XP_004135084.1|/0.0e+00/PREDICTED: probable leucine-rich repeat receptor-like protein kinase At1g68400 [Cucumis sativus]
Csa_2G287040	1.76359	5.43985e-63	Up	gi|700206903|gb|KGN62022.1|/1.6e-263/hypothetical protein Csa_2G287040 [Cucumis sativus]
Csa_2G225320	1.75669	4.03205e-49	Up	gi|449455354|ref|XP_004145418.1|/4.2e-105/PREDICTED: auxin-induced protein AUX28-like [Cucumis sativus]
Csa_5G387950	1.7543	1.16611e-13	Up	gi|700195818|gb|KGN50995.1|/3.8e-256/hypothetical protein Csa_5G387950 [Cucumis sativus]
Csa_3G129640	1.74523	7.57959e-28	Up	gi|778677782|ref|XP_011650863.1|/3.0e-68/PREDICTED: protein RALF-like 24 [Cucumis sativus]
Csa_1G277980	1.74514	2.74891e-06	Up	gi|449457853|ref|XP_004146662.1|/1.8e-07/PREDICTED: glycine-rich cell wall structural protein 2-like [Cucumis sativus]
Csa_5G159100	1.73652	1.03417e-17	Up	gi|700195028|gb|KGN50205.1|/1.2e-137/hypothetical protein Csa_5G159100 [Cucumis sativus]
Csa_3G843820	1.69978	2.68013e-06	Up	gi|449446764|ref|XP_004141141.1|/2.3e-148/PREDICTED: GATA transcription factor 9-like [Cucumis sativus]
Csa_1G561360	1.69371	3.38945e-22	Up	gi|449435591|ref|XP_004135578.1|/4.2e-252/PREDICTED: pectin acetylesterase 10 [Cucumis sativus]
Csa_2G264620	1.69216	1.77135e-06	Up	gi|778669690|ref|XP_011649287.1|/0.0e+00/PREDICTED: probable endo-1,4-beta-xylanase C [Cucumis sativus]
Csa_7G291140	1.68158	4.43615e-05	Up	gi|449443865|ref|XP_004139696.1|/3.1e-195/PREDICTED: probable magnesium transporter NIPA6 [Cucumis sativus]
Csa_1G467060	1.67138	3.14268e-29	Up	gi|700210490|gb|KGN65586.1|/0.0e+00/hypothetical protein Csa_1G467060 [Cucumis sativus]
Csa_6G418940	1.66091	3.95289e-06	Up	gi|700192742|gb|KGN47946.1|/3.7e-153/hypothetical protein Csa_6G418940 [Cucumis sativus]
Csa_1G120450	1.65889	9.1162e-09	Up	gi|778659160|ref|XP_011653931.1|/9.6e-160/PREDICTED: alpha carbonic anhydrase 7-like [Cucumis sativus]
Csa_1G111370	1.65617	2.03838e-08	Up	gi|778659133|ref|XP_011653876.1|/0.0e+00/PREDICTED: P-loop NTPase domain-containing protein LPA1 homolog 1-like [Cucumis sativus]
Csa_4G162850	1.65491	3.08641e-69	Up	gi|449466873|ref|XP_004151150.1|/3.7e-279/PREDICTED: uncharacterized protein LOC101208268 [Cucumis sativus]
Csa_3G183950	1.65254	1.98582e-17	Up	gi|449445987|ref|XP_004140753.1|/0.0e+00/PREDICTED: heat shock protein 83 [Cucumis sativus]
Csa_3G872190	1.64712	0.000482062	Up	gi|449437422|ref|XP_004136491.1|/1.8e-198/PREDICTED: uncharacterized protein LOC101222062 [Cucumis sativus]
Csa_4G010410	1.64105	8.6815e-13	Up	gi|778689815|ref|XP_011653021.1|/5.2e-303/PREDICTED: uncharacterized protein LOC101222760 [Cucumis sativus]
Csa_7G427120	1.63867	3.66089e-24	Up	gi|449436679|ref|XP_004136120.1|/1.7e-122/PREDICTED: cytokinin riboside 5'-monophosphate phosphoribohydrolase LOG1 isoform X1 [Cucumis sativus]
Csa_1G527870	1.6382	1.14031e-06	Up	gi|449472906|ref|XP_004153730.1|/2.1e-82/PREDICTED: 18.5 kDa class I heat shock protein-like [Cucumis sativus]
Csa_1G025050	1.63807	4.39639e-08	Up	gi|449439133|ref|XP_004137342.1|/8.1e-276/PREDICTED: phosphomethylethanolamine N-methyltransferase [Cucumis sativus]
Csa_5G603910	1.6378	3.52193e-38	Up	gi|449434875|ref|XP_004135221.1|/4.5e-102/PREDICTED: two-component response regulator ARR5 [Cucumis sativus]
Csa_3G239280	1.60891	5.39291e-49	Up	gi|778680467|ref|XP_011651324.1|/8.4e-217/PREDICTED: protein IQ-DOMAIN 1 isoform X2 [Cucumis sativus]
Csa_3G852630	1.60216	1.60355e-06	Up	gi|778686466|ref|XP_004147803.2|/0.0e+00/PREDICTED: cytochrome P450 CYP82D47-like [Cucumis sativus]
Csa_5G272920	1.59899	1.55065e-56	Up	gi|700195642|gb|KGN50819.1|/6.5e-167/hypothetical protein Csa_5G272920 [Cucumis sativus]
Csa_2G055560	1.59715	5.57506e-21	Up	gi|449462699|ref|XP_004149078.1|/0.0e+00/PREDICTED: (R)-mandelonitrile lyase 1-like [Cucumis sativus]
Csa_4G303680	1.59696	2.03783e-70	Up	gi|778693603|ref|XP_004147912.2|/2.1e-112/PREDICTED: probable glutathione S-transferase [Cucumis sativus]
Csa_6G338110	1.59503	8.55061e-42	Up	gi|778714887|ref|XP_011657303.1|/7.4e-137/PREDICTED: pathogen-related protein [Cucumis sativus]
Csa_3G362650	1.58711	9.77239e-08	Up	gi|700202748|gb|KGN57881.1|/1.1e-56/hypothetical protein Csa_3G362650 [Cucumis sativus]
Csa_7G162550	1.58569	7.24264e-20	Up	gi|449465160|ref|XP_004150296.1|/1.2e-143/PREDICTED: zinc transporter 11 [Cucumis sativus]
Csa_6G366280	1.58496	2.33594e-06	Up	gi|449452887|ref|XP_004144190.1|/1.1e-267/PREDICTED: UDP-glycosyltransferase 74E2-like [Cucumis sativus]
Csa_6G094750	1.58496	0.000305925	Up	gi|700191253|gb|KGN46457.1|/6.5e-273/hypothetical protein Csa_6G094750 [Cucumis sativus]
Csa_2G351770	1.58059	8.7101e-57	Up	gi|449450343|ref|XP_004142922.1|/8.0e-204/PREDICTED: pollen-specific protein SF21 isoform X1 [Cucumis sativus]
Csa_2G047810	1.58032	1.98505e-10	Up	gi|449462741|ref|XP_004149099.1|/8.2e-243/PREDICTED: RING-H2 finger protein ATL13 [Cucumis sativus]
Csa_7G447000	1.57933	5.61229e-11	Up	gi|449448174|ref|XP_004141841.1|/0.0e+00/PREDICTED: homeobox-leucine zipper protein GLABRA 2 [Cucumis sativus]
Csa_5G149870	1.57498	2.72302e-05	Up	gi|778699371|ref|XP_011654698.1|/2.0e-183/PREDICTED: short-chain dehydrogenase TIC 32, chloroplastic-like isoform X1 [Cucumis sativus]
Csa_7G047420	1.57214	3.67796e-90	Up	gi|449438082|ref|XP_004136819.1|/6.1e-159/PREDICTED: expansin-B3-like [Cucumis sativus]
Csa_6G358110	1.57082	3.54883e-24	Up	gi|449452965|ref|XP_004144229.1|/1.0e-208/PREDICTED: uncharacterized protein LOC101214256 isoform X2 [Cucumis sativus]
Csa_7G430130	1.56478	4.61833e-07	Up	gi|449436236|ref|XP_004135899.1|/1.3e-102/PREDICTED: protein YLS3 [Cucumis sativus]
Csa_7G072880	1.54614	1.04698e-08	Up	gi|778725023|ref|XP_004136965.2|/1.4e-198/PREDICTED: cyclin-D3-3 [Cucumis sativus]
Csa_2G349630	1.54463	2.4413e-58	Up	gi|449450616|ref|XP_004143058.1|/5.6e-132/PREDICTED: sufE-like protein 2, chloroplastic [Cucumis sativus]
Csa_3G639540	1.54397	1.198e-28	Up	gi|700203277|gb|KGN58410.1|/5.1e-96/hypothetical protein Csa_3G639540 [Cucumis sativus]
Csa_5G141110	1.54371	6.48449e-08	Up	gi|449456311|ref|XP_004145893.1|/1.4e-173/PREDICTED: short-chain dehydrogenase TIC 32, chloroplastic-like isoform X1 [Cucumis sativus]
Csa_1G033120	1.53435	2.58139e-64	Up	gi|778656826|ref|XP_004137407.2|/3.2e-132/PREDICTED: glutathione S-transferase U9-like [Cucumis sativus]
Csa_4G325520	1.5334	3.72173e-49	Up	gi|449464426|ref|XP_004149930.1|/7.8e-96/PREDICTED: wound-induced protein 1 [Cucumis sativus]
Csa_3G881740	1.52878	3.55299e-05	Up	gi|700205028|gb|KGN60161.1|/1.8e-275/hypothetical protein Csa_3G881740 [Cucumis sativus]
Csa_3G020080	1.52308	2.26852e-58	Up	gi|778675417|ref|XP_004147203.2|/1.2e-97/PREDICTED: small heat shock protein, chloroplastic-like isoform X2 [Cucumis sativus]
Csa_7G009730	1.51225	3.41856e-13	Up	gi|700187996|gb|KGN43229.1|/3.2e-117/hypothetical protein Csa_7G009730 [Cucumis sativus]
Csa_1G046880	1.51066	0.000191594	Up	gi|778657893|ref|XP_011651756.1|/5.4e-71/PREDICTED: uncharacterized protein LOC105434938 [Cucumis sativus]
Csa_4G051440	-1.49526	0.000163303	Down	gi|449464072|ref|XP_004149753.1|/1.7e-254/PREDICTED: probable GABA transporter 2 [Cucumis sativus]
Csa_1G050070	-1.49647	7.75911e-09	Down	gi|700209272|gb|KGN64368.1|/1.8e-71/hypothetical protein Csa_1G050070 [Cucumis sativus]
Csa_1G532340	-1.49937	4.83641e-86	Down	gi|700210730|gb|KGN65826.1|/0.0e+00/hypothetical protein Csa_1G532340 [Cucumis sativus]
Csa_3G814320	-1.50007	0.000530959	Down	gi|778684995|ref|XP_011652141.1|/0.0e+00/PREDICTED: pleiotropic drug resistance protein 3-like [Cucumis sativus]
Csa_2G361480	-1.50096	1.61485e-27	Down	gi|449469999|ref|XP_004152706.1|/1.0e-144/PREDICTED: deSI-like protein At4g17486 [Cucumis sativus]
Csa_5G633250	-1.50457	3.0019e-12	Down	gi|449461897|ref|XP_004148678.1|/1.3e-254/PREDICTED: uncharacterized protein LOC101209394 isoform X2 [Cucumis sativus]
Csa_3G128930	-1.50528	2.71794e-06	Down	gi|700201552|gb|KGN56685.1|/4.8e-62/hypothetical protein Csa_3G128930 [Cucumis sativus]
Csa_4G286960	-1.50696	3.45173e-15	Down	gi|700198965|gb|KGN54123.1|/5.4e-261/hypothetical protein Csa_4G286960 [Cucumis sativus]
Csa_7G065160	-1.51096	2.8083e-06	Down	gi|778724518|ref|XP_011658819.1|/0.0e+00/PREDICTED: probable ubiquitin-like-specific protease 2A [Cucumis sativus]
Csa_6G516930	-1.51236	6.29571e-06	Down	gi|449434356|ref|XP_004134962.1|/0.0e+00/PREDICTED: sugar carrier protein C-like [Cucumis sativus]
Csa_6G490040	-1.51457	3.52625e-22	Down	gi|449448358|ref|XP_004141933.1|/3.9e-183/PREDICTED: nuclear pore complex protein NUP58 [Cucumis sativus]
Csa_6G125260	-1.51937	7.6856e-06	Down	gi|778712767|ref|XP_011656931.1|/3.8e-253/PREDICTED: F-box protein SKIP23 isoform X1 [Cucumis sativus]
Csa_1G024250	-1.52091	2.80758e-06	Down	gi|449439093|ref|XP_004137322.1|/9.5e-169/PREDICTED: L-Ala-D/L-amino acid epimerase [Cucumis sativus]
Csa_1G423090	-1.52417	3.54722e-26	Down	gi|449457153|ref|XP_004146313.1|/3.3e-152/PREDICTED: mitochondrial outer membrane protein porin 4 [Cucumis sativus]
Csa_4G214830	-1.52733	5.80762e-11	Down	gi|525507437|ref|NP_001267508.1|/1.2e-57/protein EARLY RESPONSIVE TO DEHYDRATION 15-like [Cucumis sativus]
Csa_4G280510	-1.52735	1.77319e-08	Down	gi|449448822|ref|XP_004142164.1|/4.4e-227/PREDICTED: phytoene synthase 2, chloroplastic-like [Cucumis sativus]
Csa_3G735010	-1.53	1.01827e-12	Down	gi|449440010|ref|XP_004137778.1|/9.1e-143/PREDICTED: uncharacterized protein LOC101206437 [Cucumis sativus]
Csa_4G023020	-1.5303	4.87435e-28	Down	gi|449458407|ref|XP_004146939.1|/1.1e-109/PREDICTED: ethylene-responsive transcription factor ERF106 [Cucumis sativus]
Csa_6G495000	-1.53412	2.34219e-30	Down	gi|449448244|ref|XP_004141876.1|/2.9e-187/PREDICTED: peroxidase 73-like [Cucumis sativus]
Csa_1G008450	-1.53736	1.42264e-15	Down	gi|449440744|ref|XP_004138144.1|/1.2e-304/PREDICTED: protein NUCLEAR FUSION DEFECTIVE 4 [Cucumis sativus]
Csa_3G778360	-1.5375	3.15424e-05	Down	gi|778684415|ref|XP_004136703.2|/1.1e-84/PREDICTED: transcription repressor OFP15-like [Cucumis sativus]
Csa_5G600950	-1.53925	6.7303e-05	Down	gi|778705009|ref|XP_011655618.1|/3.8e-119/PREDICTED: pyroglutamyl-peptidase 1-like protein [Cucumis sativus]
Csa_1G042200	-1.54258	1.43835e-44	Down	gi|449439381|ref|XP_004137464.1|/0.0e+00/PREDICTED: uncharacterized protein LOC101210904 isoform X1 [Cucumis sativus]
Csa_5G187320	-1.54314	4.12855e-06	Down	gi|700195406|gb|KGN50583.1|/6.3e-271/hypothetical protein Csa_5G187320 [Cucumis sativus]
Csa_6G355960	-1.5439	1.0064e-12	Down	gi|449453089|ref|XP_004144291.1|/0.0e+00/PREDICTED: UPF0392 protein At1g27200 [Cucumis sativus]
Csa_3G143540	-1.54456	1.77328e-30	Down	gi|449432628|ref|XP_004134101.1|/4.2e-106/PREDICTED: DNA-directed RNA polymerase V subunit 7-like [Cucumis sativus]
Csa_2G264020	-1.5502	2.19766e-18	Down	gi|449458576|ref|XP_004147023.1|/3.8e-287/PREDICTED: putative amidase C869.01 [Cucumis sativus]
Csa_1G680100	-1.55789	1.75469e-08	Down	gi|700211667|gb|KGN66763.1|/1.1e-153/hypothetical protein Csa_1G680100 [Cucumis sativus]
Csa_3G872760	-1.55943	7.14865e-11	Down	gi|449437416|ref|XP_004136488.1|/1.7e-280/PREDICTED: receptor protein kinase CLAVATA1 [Cucumis sativus]
Csa_4G290790	-1.56015	3.94489e-08	Down	gi|449448750|ref|XP_004142128.1|/2.9e-248/PREDICTED: serine/threonine-protein kinase UCNL [Cucumis sativus]
Csa_3G750910	-1.56378	0.000105806	Down	gi|700203932|gb|KGN59065.1|/3.5e-171/hypothetical protein Csa_3G750910 [Cucumis sativus]
Csa_2G061600	-1.5644	4.00303e-15	Down	gi|778667640|ref|XP_004149505.2|/0.0e+00/PREDICTED: uncharacterized protein LOC101222907 [Cucumis sativus]
Csa_1G095020	-1.56537	6.63514e-45	Down	gi|449459136|ref|XP_004147302.1|/3.3e-266/PREDICTED: probable glucuronoxylan glucuronosyltransferase F8H [Cucumis sativus]
Csa_1G605700	-1.56945	9.49086e-09	Down	gi|449462595|ref|XP_004149026.1|/6.9e-124/PREDICTED: uncharacterized protein LOC101217852 [Cucumis sativus]
Csa_6G082020	-1.56953	2.62688e-14	Down	gi|778711443|ref|XP_011656732.1|/5.0e-156/PREDICTED: uncharacterized protein LOC101215607 isoform X3 [Cucumis sativus]
Csa_4G642360	-1.57104	2.14915e-18	Down	gi|449447051|ref|XP_004141283.1|/1.1e-36/PREDICTED: uncharacterized protein At2g23090-like [Cucumis sativus]
Csa_2G371090	-1.5729	3.14621e-38	Down	gi|449461379|ref|XP_004148419.1|/6.9e-95/PREDICTED: uncharacterized protein LOC101203754 [Cucumis sativus]
Csa_3G733920	-1.57374	1.35447e-05	Down	gi|778683459|ref|XP_011651883.1|/0.0e+00/PREDICTED: delta-1-pyrroline-5-carboxylate synthase-like isoform X2 [Cucumis sativus]
Csa_3G598900	-1.57399	6.44244e-09	Down	gi|778681821|ref|XP_011651587.1|/1.2e-291/PREDICTED: transcription factor ICE1 [Cucumis sativus]
Csa_5G603950	-1.57419	8.38925e-29	Down	gi|449434869|ref|XP_004135218.1|/4.0e-220/PREDICTED: pyruvate dehydrogenase E1 component subunit alpha, mitochondrial [Cucumis sativus]
Csa_4G008790	-1.57448	1.80524e-88	Down	gi|778689763|ref|XP_011653014.1|/6.2e-176/PREDICTED: uncharacterized protein LOC101204328 isoform X1 [Cucumis sativus]
Csa_3G778400	-1.57701	0.000976993	Down	gi|778684421|ref|XP_011652026.1|/3.1e-84/PREDICTED: uncharacterized protein LOC105434978 [Cucumis sativus]
Csa_1G009680	-1.57744	2.29745e-16	Down	gi|700208568|gb|KGN63664.1|/5.2e-146/Transcription factor [Cucumis sativus]
Csa_3G124990	-1.5824	1.05695e-17	Down	gi|449432229|ref|XP_004133902.1|/3.0e-276/PREDICTED: growth-regulating factor 9 isoform X1 [Cucumis sativus]
Csa_7G433380	-1.58391	1.14681e-05	Down	gi|700190076|gb|KGN45309.1|/1.7e-58/hypothetical protein Csa_7G433380 [Cucumis sativus]
Csa_3G389870	-1.58422	7.83033e-24	Down	gi|700202784|gb|KGN57917.1|/4.3e-143/hypothetical protein Csa_3G389870 [Cucumis sativus]
Csa_3G827360	-1.58496	0.000289546	Down	gi|778685606|ref|XP_011652244.1|/2.4e-187/PREDICTED: putative auxin efflux carrier component 5 [Cucumis sativus]
Csa_3G895810	-1.58496	2.17441e-06	Down	gi|778687781|ref|XP_011652623.1|/3.6e-301/PREDICTED: synaptonemal complex protein 1-like [Cucumis sativus]
Csa_6G521000	-1.58658	3.23617e-77	Down	gi|700194149|gb|KGN49353.1|/3.4e-188/hypothetical protein Csa_6G521000 [Cucumis sativus]
Csa_3G859660	-1.58716	3.81688e-40	Down	gi|778686619|ref|XP_004147860.2|/1.1e-236/PREDICTED: tubby-like F-box protein 5 [Cucumis sativus]
Csa_2G356640	-1.58747	4.11676e-09	Down	gi|778671083|ref|XP_011649579.1|/7.9e-213/PREDICTED: transcription factor SPATULA-like [Cucumis sativus]
Csa_7G017160	-1.58783	8.35104e-82	Down	gi|700188049|gb|KGN43282.1|/0.0e+00/hypothetical protein Csa_7G017160 [Cucumis sativus]
Csa_4G050780	-1.5915	3.30096e-38	Down	gi|778690974|ref|XP_004149769.2|/0.0e+00/PREDICTED: cation/H(+) antiporter 18-like [Cucumis sativus]
Csa_7G302360	-1.59538	8.05992e-09	Down	gi|700189239|gb|KGN44472.1|/1.4e-71/hypothetical protein Csa_7G302360 [Cucumis sativus]
Csa_7G388410	-1.60069	1.66966e-72	Down	gi|778727689|ref|XP_011659301.1|/1.6e-285/PREDICTED: F-box protein SKIP17 [Cucumis sativus]
Csa_3G739050	-1.60234	3.64e-34	Down	gi|449440101|ref|XP_004137823.1|/6.4e-88/PREDICTED: uncharacterized protein LOC101217342 [Cucumis sativus]
Csa_5G571490	-1.6038	8.35698e-44	Down	gi|449465535|ref|XP_004150483.1|/2.6e-124/PREDICTED: pentatricopeptide repeat-containing protein At1g71060, mitochondrial [Cucumis sativus]
Csa_4G000030	-1.60486	8.4934e-05	Down	gi|778689105|ref|XP_004150270.2|/3.2e-245/PREDICTED: uncharacterized protein LOC101221491 [Cucumis sativus]
Csa_4G016450	-1.60542	1.70165e-23	Down	gi|449469150|ref|XP_004152284.1|/7.0e-264/PREDICTED: vinorine synthase-like [Cucumis sativus]
Csa_3G560210	-1.60558	1.21411e-06	Down	gi|449460537|ref|XP_004148002.1|/3.0e-117/PREDICTED: NAC domain-containing protein 68-like isoform X2 [Cucumis sativus]
Csa_6G082530	-1.60768	7.34507e-16	Down	gi|778722035|ref|XP_004145086.2|/6.3e-273/PREDICTED: uncharacterized protein LOC105434387 [Cucumis sativus]
Csa_3G846020	-1.60868	2.35889e-20	Down	gi|449466596|ref|XP_004151012.1|/3.8e-47/PREDICTED: ubiquitin-like protein ATG12 [Cucumis sativus]
Csa_4G001580	-1.60881	3.98666e-06	Down	gi|449469320|ref|XP_004152369.1|/0.0e+00/PREDICTED: uncharacterized protein LOC101216037 [Cucumis sativus]
Csa_1G448970	-1.61005	1.21031e-09	Down	gi|449459346|ref|XP_004147407.1|/3.8e-84/PREDICTED: 60S ribosomal protein L18a-like protein [Cucumis sativus]
Csa_6G501970	-1.61034	2.54987e-25	Down	gi|700193604|gb|KGN48808.1|/1.7e-57/hypothetical protein Csa_6G501970 [Cucumis sativus]
Csa_7G290500	-1.61226	6.35228e-21	Down	gi|700189194|gb|KGN44427.1|/2.8e-78/hypothetical protein Csa_7G290500 [Cucumis sativus]
Csa_5G497010	-1.61393	3.58721e-07	Down	gi|449452176|ref|XP_004143836.1|/9.5e-194/PREDICTED: uncharacterized protein LOC101221230 [Cucumis sativus]
Csa_2G190760	-1.61731	6.51779e-10	Down	gi|700206500|gb|KGN61619.1|/2.4e-153/hypothetical protein Csa_2G190760 [Cucumis sativus]
Csa_4G616780	-1.61945	7.42668e-06	Down	gi|449463605|ref|XP_004149522.1|/3.2e-112/PREDICTED: LOW QUALITY PROTEIN: N-acetyl-D-glucosamine kinase-like [Cucumis sativus]
Csa_5G276460	-1.62071	1.11921e-05	Down	gi|778701853|ref|XP_011655099.1|/1.4e-131/PREDICTED: putative Myb family transcription factor At1g14600 [Cucumis sativus]
Csa_6G518020	-1.62087	6.56447e-21	Down	gi|700194041|gb|KGN49245.1|/0.0e+00/hypothetical protein Csa_6G518020 [Cucumis sativus]
Csa_6G421610	-1.62107	1.68678e-47	Down	gi|778716462|ref|XP_011657547.1|/0.0e+00/PREDICTED: uncharacterized protein LOC101218685 [Cucumis sativus]
Csa_4G173560	-1.62107	9.71122e-21	Down	gi|449466101|ref|XP_004150765.1|/2.7e-57/PREDICTED: uncharacterized protein LOC101209235 [Cucumis sativus]
Csa_6G405930	-1.62593	1.68288e-06	Down	gi|449464402|ref|XP_004149918.1|/0.0e+00/PREDICTED: protein ENHANCED DISEASE RESISTANCE 2-like [Cucumis sativus]
Csa_5G139610	-1.62754	2.06203e-05	Down	gi|449456371|ref|XP_004145923.1|/1.1e-42/PREDICTED: transcription factor TRY [Cucumis sativus]
Csa_3G199590	-1.63264	3.58618e-07	Down	gi|449446099|ref|XP_004140809.1|/9.1e-129/PREDICTED: transcription factor MYB44-like [Cucumis sativus]
Csa_3G710230	-1.63289	1.13193e-27	Down	gi|449439751|ref|XP_004137649.1|/1.7e-298/PREDICTED: uncharacterized protein LOC101216149 [Cucumis sativus]
Csa_1G042290	-1.63314	3.91858680938585e-317	Down	gi|449439397|ref|XP_004137472.1|/5.4e-189/PREDICTED: ethylene-responsive transcription factor CRF3-like [Cucumis sativus]
Csa_3G172370	-1.63519	3.88635e-61	Down	gi|778688513|ref|XP_011652767.1|/3.5e-87/PREDICTED: MLP-like protein 28 [Cucumis sativus]
Csa_3G733280	-1.63982	1.52959e-07	Down	gi|778683409|ref|XP_004137923.2|/0.0e+00/PREDICTED: rop guanine nucleotide exchange factor 7-like isoform X1 [Cucumis sativus]
Csa_7G343340	-1.64211	7.01207e-50	Down	gi|778726993|ref|XP_004139706.2|/8.6e-240/PREDICTED: malonyl-CoA:anthocyanidin 5-O-glucoside-6''-O-malonyltransferase-like [Cucumis sativus]
Csa_5G188900	-1.64504	1.61415e-16	Down	gi|700195417|gb|KGN50594.1|/4.7e-111/hypothetical protein Csa_5G188900 [Cucumis sativus]
Csa_3G852490	-1.64669	0.000222335	Down	gi|700204767|gb|KGN59900.1|/0.0e+00/hypothetical protein Csa_3G852490 [Cucumis sativus]
Csa_2G354690	-1.65137	3.84748e-42	Down	gi|700207324|gb|KGN62443.1|/9.6e-194/hypothetical protein Csa_2G354690 [Cucumis sativus]
Csa_6G425100	-1.65287	6.7317e-05	Down	gi|449444995|ref|XP_004140259.1|/1.3e-279/PREDICTED: putative leucine-rich repeat receptor-like serine/threonine-protein kinase At2g14440 [Cucumis sativus]
Csa_4G295490	-1.6533	2.95968e-07	Down	gi|700199087|gb|KGN54245.1|/2.5e-86/hypothetical protein Csa_4G295490 [Cucumis sativus]
Csa_1G600760	-1.6544	4.08268e-61	Down	gi|700211291|gb|KGN66387.1|/5.1e-225/hypothetical protein Csa_1G600760 [Cucumis sativus]
Csa_5G609660	-1.65535	1.35155e-37	Down	gi|449434616|ref|XP_004135092.1|/1.9e-194/PREDICTED: homocysteine S-methyltransferase 1 [Cucumis sativus]
Csa_7G368150	-1.65916	3.63969e-05	Down	gi|449463196|ref|XP_004149320.1|/2.0e-219/PREDICTED: cytochrome b561 and DOMON domain-containing protein At3g25290 [Cucumis sativus]
Csa_2G014830	-1.66541	5.77813e-17	Down	gi|700205737|gb|KGN60856.1|/0.0e+00/hypothetical protein Csa_2G014830 [Cucumis sativus]
Csa_3G733300	-1.67035	1.8259e-05	Down	gi|700203692|gb|KGN58825.1|/1.8e-113/hypothetical protein Csa_3G733300 [Cucumis sativus]
Csa_1G024230	-1.67138	0.000278242	Down	gi|700208742|gb|KGN63838.1|/3.9e-262/hypothetical protein Csa_1G024230 [Cucumis sativus]
Csa_3G043930	-1.67413	8.36468e-13	Down	gi|449461094|ref|XP_004148278.1|/7.0e-138/PREDICTED: DNA-directed RNA polymerase III subunit RPC6 [Cucumis sativus]
Csa_3G375730	-1.67497	4.11305e-71	Down	gi|449468562|ref|XP_004151990.1|/4.5e-136/PREDICTED: uncharacterized protein At1g03900 [Cucumis sativus]
Csa_1G569120	-1.67535	2.36636e-42	Down	gi|700210938|gb|KGN66034.1|/2.1e-38/hypothetical protein Csa_1G569120 [Cucumis sativus]
Csa_7G413890	-1.67671	0.000947371	Down	gi|700189807|gb|KGN45040.1|/1.0e-161/hypothetical protein Csa_7G413890 [Cucumis sativus]
Csa_5G150970	-1.68303	2.36381e-05	Down	gi|449452255|ref|XP_004143875.1|/3.0e-251/PREDICTED: probable GABA transporter 2 [Cucumis sativus]
Csa_4G431390	-1.68923	3.19125e-07	Down	gi|778694731|ref|XP_011653855.1|/5.5e-269/PREDICTED: UDP-glycosyltransferase 76E2-like [Cucumis sativus]
Csa_1G132060	-1.69071	7.716e-08	Down	gi|449443363|ref|XP_004139447.1|/2.1e-203/PREDICTED: double-stranded RNA-binding protein 2 [Cucumis sativus]
Csa_5G315370	-1.69188	1.37641e-17	Down	gi|700195715|gb|KGN50892.1|/0.0e+00/hypothetical protein Csa_5G315370 [Cucumis sativus]
Csa_5G152960	-1.6939	1.68849e-36	Down	gi|700194904|gb|KGN50081.1|/2.1e-153/hypothetical protein Csa_5G152960 [Cucumis sativus]
Csa_6G405300	-1.69402	3.04106e-07	Down	gi|700192612|gb|KGN47816.1|/6.2e-51/hypothetical protein Csa_6G405300 [Cucumis sativus]
Csa_6G079800	-1.69406	1.41894e-12	Down	gi|778711352|ref|XP_011656720.1|/5.0e-196/PREDICTED: probable purine permease 11 [Cucumis sativus]
Csa_5G139020	-1.69431	1.31223e-10	Down	gi|449456439|ref|XP_004145957.1|/4.1e-118/PREDICTED: protein YLS9 [Cucumis sativus]
Csa_6G511780	-1.69479	4.15634e-08	Down	gi|700193858|gb|KGN49062.1|/3.8e-150/hypothetical protein Csa_6G511780 [Cucumis sativus]
Csa_7G448840	-1.699	0.000116081	Down	gi|449447920|ref|XP_004141714.1|/2.5e-141/PREDICTED: uncharacterized protein LOC101207004 isoform X1 [Cucumis sativus]
Csa_5G590080	-1.70198	2.208e-24	Down	gi|700196514|gb|KGN51691.1|/8.7e-270/hypothetical protein Csa_5G590080 [Cucumis sativus]
Csa_4G011790	-1.70328	2.87624e-06	Down	gi|449468826|ref|XP_004152122.1|/5.6e-152/PREDICTED: delta(3,5)-Delta(2,4)-dienoyl-CoA isomerase, mitochondrial [Cucumis sativus]
Csa_2G011420	-1.71026	2.38526e-16	Down	gi|449442931|ref|XP_004139234.1|/5.5e-109/PREDICTED: auxin-responsive protein IAA4 [Cucumis sativus]
Csa_2G416220	-1.7145	9.1638e-14	Down	gi|700208113|gb|KGN63232.1|/3.9e-297/hypothetical protein Csa_2G416220 [Cucumis sativus]
Csa_6G124100	-1.71555	0.00033378	Down	gi|449444392|ref|XP_004139959.1|/9.2e-186/PREDICTED: formimidoyltransferase-cyclodeaminase-like [Cucumis sativus]
Csa_3G182060	-1.71621	4.47197e-06	Down	gi|700202237|gb|KGN57370.1|/2.4e-281/hypothetical protein Csa_3G182060 [Cucumis sativus]
Csa_4G043830	-1.71823	2.828e-05	Down	gi|449457610|ref|XP_004146541.1|/1.6e-290/PREDICTED: scarecrow-like protein 15 isoform X1 [Cucumis sativus]
Csa_1G188680	-1.72	1.15317e-46	Down	gi|778659821|ref|XP_011655098.1|/6.1e-181/PREDICTED: probable xyloglucan endotransglucosylase/hydrolase protein 7 [Cucumis sativus]
Csa_1G025950	-1.72332	1.01394e-09	Down	gi|449439191|ref|XP_004137370.1|/2.4e-103/PREDICTED: U2 small nuclear ribonucleoprotein B'' 2-like [Cucumis sativus]
Csa_4G622760	-1.73295	0.000972755	Down	gi|449456545|ref|XP_004146009.1|/3.5e-149/PREDICTED: fatty-acid-binding protein 3 isoform X1 [Cucumis sativus]
Csa_3G149910	-1.74135	1.49684e-25	Down	gi|449432722|ref|XP_004134148.1|/3.4e-64/PREDICTED: uncharacterized protein LOC101209089 [Cucumis sativus]
Csa_3G446120	-1.74382	9.23549e-10	Down	gi|700202902|gb|KGN58035.1|/0.0e+00/hypothetical protein Csa_3G446120 [Cucumis sativus]
Csa_2G031190	-1.74418	1.84783e-34	Down	gi|778666943|ref|XP_011648844.1|/6.9e-65/PREDICTED: uncharacterized protein LOC101210613 isoform X2 [Cucumis sativus]
Csa_3G782750	-1.74474	2.58605e-12	Down	gi|700204095|gb|KGN59228.1|/6.7e-124/hypothetical protein Csa_3G782750 [Cucumis sativus]
Csa_1G181320	-1.74781	9.83928e-06	Down	gi|449443514|ref|XP_004139522.1|/1.1e-244/PREDICTED: AP-3 complex subunit mu isoform X1 [Cucumis sativus]
Csa_7G278230	-1.74974	4.13149e-22	Down	gi|778726317|ref|XP_011659087.1|/1.6e-204/PREDICTED: E3 ubiquitin-protein ligase At4g11680-like isoform X1 [Cucumis sativus]
Csa_3G893290	-1.75142	6.37576e-28	Down	gi|700205146|gb|KGN60279.1|/6.6e-101/hypothetical protein Csa_3G893290 [Cucumis sativus]
Csa_7G343870	-1.75154	5.2931e-14	Down	gi|778727001|ref|XP_004139620.2|/0.0e+00/PREDICTED: pectinesterase-like [Cucumis sativus]
Csa_3G119290	-1.75189	6.25889e-05	Down	gi|449432016|ref|XP_004133796.1|/5.3e-151/PREDICTED: leucine-rich repeat extensin-like protein 5 [Cucumis sativus]
Csa_5G189900	-1.75848	9.22102e-08	Down	gi|449464458|ref|XP_004149946.1|/2.3e-59/PREDICTED: thioredoxin H-type [Cucumis sativus]
Csa_2G270820	-1.75923	1.16079e-27	Down	gi|700206820|gb|KGN61939.1|/2.1e-254/hypothetical protein Csa_2G270820 [Cucumis sativus]
Csa_4G064070	-1.77094	9.49238e-16	Down	gi|449460048|ref|XP_004147758.1|/2.4e-160/PREDICTED: uncharacterized serine-rich protein C215.13 [Cucumis sativus]
Csa_6G128040	-1.77486	3.0811e-28	Down	gi|449444358|ref|XP_004139942.1|/1.7e-139/PREDICTED: E3 ubiquitin-protein ligase RMA1H1 [Cucumis sativus]
Csa_2G074100	-1.77601	1.10367e-05	Down	gi|449470354|ref|XP_004152882.1|/0.0e+00/PREDICTED: TATA box-binding protein-associated factor RNA polymerase I subunit B [Cucumis sativus]
Csa_4G007100	-1.77633	0.000874654	Down	gi|449468912|ref|XP_004152165.1|/0.0e+00/PREDICTED: indole-3-acetic acid-amido synthetase GH3.17-like [Cucumis sativus]
Csa_3G816140	-1.77704	9.91699e-07	Down	gi|449437680|ref|XP_004136619.1|/1.2e-126/PREDICTED: probable aquaporin SIP2-1 [Cucumis sativus]
Csa_6G491660	-1.78048	3.43777e-71	Down	gi|449448292|ref|XP_004141900.1|/3.1e-98/PREDICTED: ADP-ribosylation factor 1 [Cucumis sativus]
Csa_1G569450	-1.78269	1.27353e-10	Down	gi|449435661|ref|XP_004135613.1|/0.0e+00/PREDICTED: respiratory burst oxidase homolog protein B isoform X1 [Cucumis sativus]
Csa_3G119300	-1.78796	3.22609e-16	Down	gi|449432018|ref|XP_004133797.1|/7.9e-160/PREDICTED: atherin-like [Cucumis sativus]
Csa_4G030990	-1.79141	0.000215588	Down	gi|449462872|ref|XP_004149159.1|/1.5e-79/PREDICTED: uncharacterized protein LOC101212822 [Cucumis sativus]
Csa_3G045120	-1.79141	2.55339e-05	Down	gi|700200865|gb|KGN55998.1|/0.0e+00/hypothetical protein Csa_3G045120 [Cucumis sativus]
Csa_3G331330	-1.79328	7.46562e-13	Down	gi|449467379|ref|XP_004151401.1|/2.1e-87/PREDICTED: MLP-like protein 28 [Cucumis sativus]
Csa_1G002810	-1.79697	6.02684e-70	Down	gi|449440600|ref|XP_004138072.1|/1.8e-112/PREDICTED: peptide methionine sulfoxide reductase-like [Cucumis sativus]
Csa_3G164490	-1.80017	3.42768e-07	Down	gi|449433413|ref|XP_004134492.1|/6.3e-195/PREDICTED: bifunctional epoxide hydrolase 2-like [Cucumis sativus]
Csa_3G827270	-1.8051	3.74075e-17	Down	gi|449459462|ref|XP_004147465.1|/1.4e-156/PREDICTED: 2-aminoethanethiol dioxygenase [Cucumis sativus]
Csa_3G036500	-1.80523	6.25757e-05	Down	gi|449460439|ref|XP_004147953.1|/3.9e-33/PREDICTED: uncharacterized protein LOC101204877 [Cucumis sativus]
Csa_2G009560	-1.81137	3.01937e-38	Down	gi|449442971|ref|XP_004139254.1|/2.1e-199/PREDICTED: probable low-specificity L-threonine aldolase 1 [Cucumis sativus]
Csa_3G852470	-1.8147	2.17634e-07	Down	gi|449460145|ref|XP_004147806.1|/2.0e-185/PREDICTED: NAC domain-containing protein 72-like isoform X2 [Cucumis sativus]
Csa_4G003660	-1.81513	1.16954e-07	Down	gi|449469034|ref|XP_004152226.1|/4.1e-69/PREDICTED: ocs element-binding factor 1 [Cucumis sativus]
Csa_3G806250	-1.81816	4.08967e-14	Down	gi|700204160|gb|KGN59293.1|/0.0e+00/hypothetical protein Csa_3G806250 [Cucumis sativus]
Csa_3G134910	-1.81998	1.95583e-67	Down	gi|449432542|ref|XP_004134058.1|/5.2e-62/PREDICTED: dCTP pyrophosphatase 1-like [Cucumis sativus]
Csa_1G196250	-1.82068	0.000255834	Down	gi|449465417|ref|XP_004150424.1|/9.0e-151/PREDICTED: putative phosphatidylinositol N-acetylglucosaminyltransferase subunit C [Cucumis sativus]
Csa_1G050230	-1.82463	2.09902e-15	Down	gi|700209288|gb|KGN64384.1|/9.1e-30/hypothetical protein Csa_1G050230 [Cucumis sativus]
Csa_4G286950	-1.84163	3.00096e-05	Down	gi|700198964|gb|KGN54122.1|/2.8e-27/hypothetical protein Csa_4G286950 [Cucumis sativus]
Csa_6G152350	-1.84561	1.61312e-06	Down	gi|700191745|gb|KGN46949.1|/2.0e-249/hypothetical protein Csa_6G152350 [Cucumis sativus]
Csa_4G047970	-1.848	0.000556219	Down	gi|700198178|gb|KGN53336.1|/1.7e-181/hypothetical protein Csa_4G047970 [Cucumis sativus]
Csa_3G116700	-1.8548	0.000556121	Down	gi|449431940|ref|XP_004133758.1|/9.8e-115/PREDICTED: probable WRKY transcription factor 12 [Cucumis sativus]
Csa_3G734310	-1.85868	2.17698e-07	Down	gi|449440339|ref|XP_004137942.1|/4.6e-151/PREDICTED: dof zinc finger protein DOF5.1-like [Cucumis sativus]
Csa_4G110050	-1.86281	7.11206e-31	Down	gi|449438771|ref|XP_004137161.1|/6.6e-178/PREDICTED: protein EXORDIUM-like 2 [Cucumis sativus]
Csa_3G835770	-1.86609	1.12367e-16	Down	gi|700204507|gb|KGN59640.1|/1.6e-61/hypothetical protein Csa_3G835770 [Cucumis sativus]
Csa_1G088470	-1.86765	1.18943e-12	Down	gi|449459072|ref|XP_004147270.1|/4.4e-146/PREDICTED: psbP domain-containing protein 6, chloroplastic [Cucumis sativus]
Csa_1G422480	-1.86968	1.04261e-49	Down	gi|449457145|ref|XP_004146309.1|/1.0e-172/PREDICTED: xyloglucan endotransglucosylase/hydrolase protein 22 [Cucumis sativus]
Csa_5G550210	-1.87752	0.00065165	Down	gi|700196280|gb|KGN51457.1|/0.0e+00/hypothetical protein Csa_5G550210 [Cucumis sativus]
Csa_7G014450	-1.87997	7.85957e-78	Down	gi|566006189|ref|NP_001274376.1|/1.6e-157/aquaporin PIP2-7-like [Cucumis sativus]
Csa_4G011730	-1.88351	1.33005e-95	Down	gi|449468830|ref|XP_004152124.1|/9.5e-267/PREDICTED: inositol transporter 1 [Cucumis sativus]
Csa_3G175740	-1.88659	1.11731e-34	Down	gi|778688522|ref|XP_011652768.1|/2.1e-110/PREDICTED: 21 kDa protein-like [Cucumis sativus]
Csa_6G406020	-1.88944	7.61238e-17	Down	gi|700192635|gb|KGN47839.1|/4.6e-310/hypothetical protein Csa_6G406020 [Cucumis sativus]
Csa_2G022840	-1.89011	9.64597e-26	Down	gi|449442811|ref|XP_004139174.1|/1.5e-152/PREDICTED: F-box protein At1g55000 [Cucumis sativus]
Csa_4G380280	-1.89482	2.61404e-42	Down	gi|700199462|gb|KGN54620.1|/0.0e+00/hypothetical protein Csa_4G380280 [Cucumis sativus]
Csa_5G610330	-1.8971	2.02064e-10	Down	gi|700196921|gb|KGN52098.1|/0.0e+00/hypothetical protein Csa_5G610330 [Cucumis sativus]
Csa_6G057130	-1.9001	0.000353309	Down	gi|449446421|ref|XP_004140970.1|/8.8e-108/PREDICTED: vacuolar iron transporter homolog 4 [Cucumis sativus]
Csa_1G701970	-1.90067	4.32149e-06	Down	gi|449455405|ref|XP_004145443.1|/1.6e-60/PREDICTED: mediator of RNA polymerase II transcription subunit 22b-like [Cucumis sativus]
Csa_3G822320	-1.90138	1.66912e-17	Down	gi|700204348|gb|KGN59481.1|/1.6e-45/hypothetical protein Csa_3G822320 [Cucumis sativus]
Csa_7G067350	-1.90236	1.01676e-68	Down	gi|778724610|ref|XP_011658838.1|/1.0e-66/PREDICTED: uncharacterized protein LOC105436096 [Cucumis sativus]
Csa_1G050290	-1.90599	1.31073e-08	Down	gi|778658045|ref|XP_011652012.1|/4.6e-312/PREDICTED: 4-coumarate--CoA ligase-like 9 [Cucumis sativus]
Csa_1G569400	-1.90745	3.01656e-62	Down	gi|449435651|ref|XP_004135608.1|/2.9e-29/PREDICTED: uncharacterized protein LOC101205077 isoform X1 [Cucumis sativus]
Csa_4G431960	-1.91231	0.000353375	Down	gi|778694743|ref|XP_011653858.1|/4.2e-86/PREDICTED: sigma factor binding protein 2, chloroplastic-like [Cucumis sativus]
Csa_2G354780	-1.9137	2.75776e-25	Down	gi|449450277|ref|XP_004142890.1|/2.3e-150/PREDICTED: probable strigolactone esterase D14 homolog [Cucumis sativus]
Csa_5G161920	-1.92008	2.1171e-08	Down	gi|778700014|ref|XP_011654796.1|/8.5e-229/PREDICTED: L-lactate dehydrogenase B-like [Cucumis sativus]
Csa_4G304800	-1.92027	0.000157948	Down	gi|449460343|ref|XP_004147905.1|/1.9e-77/PREDICTED: proteasome assembly chaperone 4 [Cucumis sativus]
Csa_1G587400	-1.92297	3.83361e-09	Down	gi|449435848|ref|XP_004135706.1|/1.3e-162/PREDICTED: cytidine deaminase 1 [Cucumis sativus]
Csa_1G024160	-1.92765	0.000222292	Down	gi|700208734|gb|KGN63830.1|/1.0e-120/hypothetical protein Csa_1G024160 [Cucumis sativus]
Csa_1G045960	-1.92915	6.4822e-26	Down	gi|449469521|ref|XP_004152468.1|/4.5e-151/PREDICTED: uncharacterized protein LOC101221499 isoform X1 [Cucumis sativus]
Csa_3G589590	-1.9324	4.05784e-05	Down	gi|449455880|ref|XP_004145678.1|/1.9e-261/PREDICTED: lysine histidine transporter 2 isoform X1 [Cucumis sativus]
Csa_1G046110	-1.93336	7.77917e-11	Down	gi|449469543|ref|XP_004152479.1|/0.0e+00/PREDICTED: boron transporter 1-like [Cucumis sativus]
Csa_3G038120	-1.93734	2.02455e-35	Down	gi|449460453|ref|XP_004147960.1|/2.2e-179/PREDICTED: copper chaperone for superoxide dismutase, chloroplastic/cytosolic [Cucumis sativus]
Csa_6G490250	-1.93879	4.33792e-15	Down	gi|449448338|ref|XP_004141923.1|/2.7e-138/PREDICTED: 3-ketodihydrosphingosine reductase [Cucumis sativus]
Csa_7G370750	-1.94262	1.49813e-16	Down	gi|778727165|ref|XP_011659219.1|/5.3e-65/PREDICTED: dCTP pyrophosphatase 1 [Cucumis sativus]
Csa_6G497070	-1.94902	2.67212e-10	Down	gi|449451567|ref|XP_004143533.1|/2.6e-268/PREDICTED: leucine-rich repeat receptor-like serine/threonine-protein kinase BAM1 [Cucumis sativus]
Csa_6G485110	-1.95561	0.000409615	Down	gi|449461821|ref|XP_004148640.1|/4.7e-182/PREDICTED: WAT1-related protein At5g64700 [Cucumis sativus]
Csa_7G075600	-1.96303	1.59939e-11	Down	gi|449438458|ref|XP_004137005.1|/1.8e-278/PREDICTED: allene oxide synthase, chloroplastic-like [Cucumis sativus]
Csa_1G161090	-1.96734	5.85806e-47	Down	gi|778659417|ref|XP_011654388.1|/4.4e-207/PREDICTED: uncharacterized protein LOC101204358 [Cucumis sativus]
Csa_6G081510	-1.97826	2.8506e-07	Down	gi|449471114|ref|XP_004153213.1|/2.0e-234/PREDICTED: protein SHORT-ROOT-like [Cucumis sativus]
Csa_6G418910	-1.982	7.07731e-09	Down	gi|778716397|ref|XP_004140111.2|/0.0e+00/PREDICTED: transcription initiation factor TFIID subunit 6 [Cucumis sativus]
Csa_1G187170	-1.98492	1.87609e-64	Down	gi|449443564|ref|XP_004139547.1|/3.2e-15/PREDICTED: protein TsetseEP-like [Cucumis sativus]
Csa_5G605080	-1.9876	1.69151e-09	Down	gi|449435348|ref|XP_004135457.1|/1.7e-95/PREDICTED: zinc-finger homeodomain protein 8 [Cucumis sativus]
Csa_3G019340	-1.98783	5.92482e-06	Down	gi|700200710|gb|KGN55843.1|/1.0e-110/hypothetical protein Csa_3G019340 [Cucumis sativus]
Csa_1G025080	-1.98801	7.89626e-36	Down	gi|700208780|gb|KGN63876.1|/7.9e-111/hypothetical protein Csa_1G025080 [Cucumis sativus]
Csa_4G007030	-1.99128	4.66177e-05	Down	gi|449468922|ref|XP_004152170.1|/2.4e-159/PREDICTED: aquaporin NIP6-1 [Cucumis sativus]
Csa_3G782710	-1.99291	3.16664e-08	Down	gi|449437876|ref|XP_004136716.1|/3.7e-187/PREDICTED: nuclear transcription factor Y subunit A-10-like isoform X1 [Cucumis sativus]
Csa_4G627220	-1.99435	5.70032e-09	Down	gi|449456713|ref|XP_004146093.1|/6.6e-259/PREDICTED: epidermis-specific secreted glycoprotein EP1-like [Cucumis sativus]
Csa_7G046680	-2.00305	5.46604e-11	Down	gi|659110679|ref|XP_008455354.1|/1.5e-32/PREDICTED: uncharacterized protein LOC103495541 [Cucumis melo]
Csa_6G040650	-2.0066	5.82868e-08	Down	gi|778710161|ref|XP_011656527.1|/0.0e+00/PREDICTED: nigrin b-like [Cucumis sativus]
Csa_3G837040	-2.00856	3.07214e-24	Down	gi|778685819|ref|XP_011652280.1|/7.0e-115/PREDICTED: uncharacterized protein LOC105435007 [Cucumis sativus]
Csa_1G042955	-2.00936	0.000755072	Down	gi|700209094|gb|KGN64190.1|/4.8e-34/hypothetical protein Csa_1G042955 [Cucumis sativus]
Csa_7G351900	-2.0118	2.45771e-92	Down	gi|700189392|gb|KGN44625.1|/1.6e-75/hypothetical protein Csa_7G351900 [Cucumis sativus]
Csa_1G478040	-2.01408	0.00046803	Down	gi|778661275|ref|XP_004149064.2|/9.4e-231/PREDICTED: uncharacterized protein LOC101207857 [Cucumis sativus]
Csa_3G837045	-2.02269	6.37587e-07	Down	gi|700204539|gb|KGN59672.1|/5.8e-36/hypothetical protein Csa_3G837045 [Cucumis sativus]
Csa_2G361750	-2.02713	3.64794e-18	Down	gi|449469969|ref|XP_004152691.1|/3.1e-80/PREDICTED: uncharacterized protein LOC101215562 [Cucumis sativus]
Csa_1G186610	-2.03054	1.03983e-39	Down	gi|449443554|ref|XP_004139542.1|/1.3e-309/PREDICTED: tonoplast dicarboxylate transporter [Cucumis sativus]
Csa_2G372760	-2.03134	7.69905e-12	Down	gi|778671911|ref|XP_011649705.1|/4.0e-288/PREDICTED: MATE efflux family protein 5 [Cucumis sativus]
Csa_4G457190	-2.03418	1.29555e-05	Down	gi|700199607|gb|KGN54765.1|/1.5e-150/hypothetical protein Csa_4G457190 [Cucumis sativus]
Csa_5G607460	-2.03666	9.62838e-06	Down	gi|700196830|gb|KGN52007.1|/1.9e-308/hypothetical protein Csa_5G607460 [Cucumis sativus]
Csa_3G731720	-2.04398	6.20785e-13	Down	gi|449439898|ref|XP_004137722.1|/2.9e-227/PREDICTED: vacuolar cation/proton exchanger 3-like [Cucumis sativus]
Csa_5G023910	-2.04439	6.56592e-08	Down	gi|700194434|gb|KGN49611.1|/2.4e-306/hypothetical protein Csa_5G023910 [Cucumis sativus]
Csa_4G638520	-2.05097	6.58909e-33	Down	gi|449446969|ref|XP_004141242.1|/1.2e-118/PREDICTED: protein MIZU-KUSSEI 1 [Cucumis sativus]
Csa_2G381810	-2.05427	2.04657e-25	Down	gi|700207837|gb|KGN62956.1|/2.9e-223/hypothetical protein Csa_2G381810 [Cucumis sativus]
Csa_6G507370	-2.06017	2.18043e-74	Down	gi|449434108|ref|XP_004134838.1|/4.5e-97/PREDICTED: thiosulfate sulfurtransferase 16, chloroplastic [Cucumis sativus]
Csa_5G167070	-2.0614	0.000860623	Down	gi|449451986|ref|XP_004143741.1|/7.7e-156/PREDICTED: putative kinase-like protein TMKL1 [Cucumis sativus]
Csa_3G115040	-2.06338	3.2287e-06	Down	gi|449432966|ref|XP_004134269.1|/6.3e-81/PREDICTED: dof zinc finger protein DOF5.7 [Cucumis sativus]
Csa_4G003640	-2.08805	2.30653e-13	Down	gi|778689411|ref|XP_011652953.1|/3.4e-110/PREDICTED: uncharacterized protein LOC101220948 [Cucumis sativus]
Csa_3G282490	-2.08854	3.994e-08	Down	gi|700202628|gb|KGN57761.1|/9.2e-124/hypothetical protein Csa_3G282490 [Cucumis sativus]
Csa_6G448150	-2.09184	1.84094e-60	Down	gi|778717284|ref|XP_011657677.1|/1.5e-266/PREDICTED: type-1 glutamine synthetase 1-like isoform X1 [Cucumis sativus]
Csa_2G285340	-2.10852	0.000177344	Down	gi|778670003|ref|XP_011649340.1|/3.9e-244/PREDICTED: protein SHORT-ROOT-like [Cucumis sativus]
Csa_2G006030	-2.10893	1.96592e-05	Down	gi|449443309|ref|XP_004139422.1|/6.0e-304/PREDICTED: cytochrome P450 734A1 [Cucumis sativus]
Csa_4G063470	-2.11206	6.96059e-13	Down	gi|700198355|gb|KGN53513.1|/1.5e-197/hypothetical protein Csa_4G063470 [Cucumis sativus]
Csa_4G639160	-2.11711	0.000107386	Down	gi|778696080|ref|XP_011654101.1|/3.0e-192/PREDICTED: probable carboxylesterase 2 [Cucumis sativus]
Csa_4G053780	-2.13303	6.58223e-06	Down	gi|778691125|ref|XP_004148987.2|/0.0e+00/PREDICTED: cellulose synthase-like protein G2 [Cucumis sativus]
Csa_1G020890	-2.14606	1.6437e-10	Down	gi|700208702|gb|KGN63798.1|/7.7e-151/hypothetical protein Csa_1G020890 [Cucumis sativus]
Csa_7G372260	-2.15116	7.19943e-06	Down	gi|700189447|gb|KGN44680.1|/1.8e-219/hypothetical protein Csa_7G372260 [Cucumis sativus]
Csa_4G646170	-2.1527	1.7754e-09	Down	gi|778696642|ref|XP_004141322.2|/2.4e-308/PREDICTED: cytochrome P450 711A1 [Cucumis sativus]
Csa_3G081900	-2.153	0.00017731	Down	gi|449470409|ref|XP_004152909.1|/8.0e-66/PREDICTED: calcium-binding protein PBP1 [Cucumis sativus]
Csa_3G314740	-2.15326	2.09659e-72	Down	gi|449456198|ref|XP_004145837.1|/5.4e-176/PREDICTED: uncharacterized protein LOC101219185 isoform X1 [Cucumis sativus]
Csa_6G087910	-2.15485	4.97354e-15	Down	gi|700191159|gb|KGN46363.1|/2.1e-35/hypothetical protein Csa_6G087910 [Cucumis sativus]
Csa_5G608040	-2.15966	3.57526e-05	Down	gi|449434694|ref|XP_004135131.1|/3.0e-245/PREDICTED: F-box/FBD/LRR-repeat protein At1g13570 [Cucumis sativus]
Csa_1G024150	-2.1602	1.07749e-16	Down	gi|700208733|gb|KGN63829.1|/5.3e-129/hypothetical protein Csa_1G024150 [Cucumis sativus]
Csa_4G627230	-2.16208	0.000107407	Down	gi|778695750|ref|XP_004146094.2|/8.7e-86/PREDICTED: protein LIGHT-DEPENDENT SHORT HYPOCOTYLS 10-like [Cucumis sativus]
Csa_2G292850	-2.16281	1.29525e-05	Down	gi|700206936|gb|KGN62055.1|/8.4e-179/hypothetical protein Csa_2G292850 [Cucumis sativus]
Csa_2G379300	-2.1636	5.31549e-09	Down	gi|700207780|gb|KGN62899.1|/9.7e-224/hypothetical protein Csa_2G379300 [Cucumis sativus]
Csa_1G038340	-2.16973	5.94527e-52	Down	gi|449439629|ref|XP_004137588.1|/1.5e-196/PREDICTED: NAC domain-containing protein 100-like [Cucumis sativus]
Csa_1G042090	-2.18067	3.47409e-15	Down	gi|449439373|ref|XP_004137460.1|/8.8e-153/PREDICTED: protein MIZU-KUSSEI 1-like [Cucumis sativus]
Csa_4G056540	-2.18161	3.50571e-10	Down	gi|700198305|gb|KGN53463.1|/1.0e-87/hypothetical protein Csa_4G056540 [Cucumis sativus]
Csa_6G076720	-2.18277	2.90442e-77	Down	gi|449471671|ref|XP_004153376.1|/3.0e-81/PREDICTED: MADS-box protein SOC1-like [Cucumis sativus]
Csa_2G094350	-2.18903	1.06269e-09	Down	gi|700206225|gb|KGN61344.1|/3.2e-242/hypothetical protein Csa_2G094350 [Cucumis sativus]
Csa_1G448420	-2.19068	6.47401e-05	Down	gi|778730888|ref|XP_011659876.1|/8.8e-43/PREDICTED: 60S ribosomal protein L18a [Cucumis sativus]
Csa_4G012380	-2.19157	3.00927e-27	Down	gi|778689949|ref|XP_011653042.1|/2.7e-168/PREDICTED: uncharacterized protein LOC105435167 [Cucumis sativus]
Csa_3G020040	-2.1952	4.59204e-23	Down	gi|700200731|gb|KGN55864.1|/2.7e-193/hypothetical protein Csa_3G020040 [Cucumis sativus]
Csa_2G258830	-2.1998	1.46972e-07	Down	gi|778669611|ref|XP_011649277.1|/6.4e-50/PREDICTED: auxin-induced protein X15-like [Cucumis sativus]
Csa_3G271410	-2.2076	6.95507e-05	Down	gi|700202615|gb|KGN57748.1|/2.2e-170/hypothetical protein Csa_3G271410 [Cucumis sativus]
Csa_1G072450	-2.22088	2.15644e-05	Down	gi|793421441|ref|NP_001292654.1|/1.6e-142/endonuclease 1 precursor [Cucumis sativus]
Csa_7G425910	-2.22673	1.59277e-07	Down	gi|778730441|ref|XP_011659785.1|/1.5e-149/PREDICTED: probable disease resistance protein RF9 [Cucumis sativus]
Csa_5G157310	-2.22834	1.2298e-49	Down	gi|700194995|gb|KGN50172.1|/1.8e-167/hypothetical protein Csa_5G157310 [Cucumis sativus]
Csa_4G022910	-2.24961	0.000116926	Down	gi|449458417|ref|XP_004146944.1|/1.4e-289/PREDICTED: hexose carrier protein HEX6-like isoform X1 [Cucumis sativus]
Csa_1G042820	-2.26027	2.43538e-33	Down	gi|568384782|ref|NP_001275530.1|/3.9e-310/auxin efflux carrier component 1-like [Cucumis sativus]
Csa_2G096940	-2.26559	4.85182e-10	Down	gi|700206238|gb|KGN61357.1|/9.1e-275/hypothetical protein Csa_2G096940 [Cucumis sativus]
Csa_3G251950	-2.27821	0.000116903	Down	gi|778680515|ref|XP_011651333.1|/1.1e-100/PREDICTED: uncharacterized protein LOC105434869 [Cucumis sativus]
Csa_4G645850	-2.28758	2.58337e-06	Down	gi|700200153|gb|KGN55311.1|/5.1e-130/hypothetical protein Csa_4G645850 [Cucumis sativus]
Csa_2G129170	-2.28791	7.73582e-06	Down	gi|449442369|ref|XP_004138954.1|/8.5e-119/PREDICTED: vesicle-associated membrane protein 722-like [Cucumis sativus]
Csa_3G166350	-2.29582	2.98638e-12	Down	gi|700202037|gb|KGN57170.1|/4.6e-11/hypothetical protein Csa_3G166350 [Cucumis sativus]
Csa_2G355000	-2.29624	0.000351511	Down	gi|449450255|ref|XP_004142879.1|/1.4e-80/PREDICTED: MFP1 attachment factor 1-like [Cucumis sativus]
Csa_3G895620	-2.29662	1.37768e-05	Down	gi|449436890|ref|XP_004136225.1|/2.5e-279/PREDICTED: probably inactive leucine-rich repeat receptor-like protein kinase At2g25790 [Cucumis sativus]
Csa_7G378370	-2.29677	2.31841e-05	Down	gi|449458500|ref|XP_004146985.1|/1.1e-200/PREDICTED: hyoscyamine 6-dioxygenase-like [Cucumis sativus]
Csa_7G291180	-2.30117	8.50221e-11	Down	gi|700189214|gb|KGN44447.1|/1.7e-162/hypothetical protein Csa_7G291180 [Cucumis sativus]
Csa_5G615820	-2.3112	4.60905e-06	Down	gi|449449407|ref|XP_004142456.1|/2.6e-258/PREDICTED: GABA transporter 1-like [Cucumis sativus]
Csa_4G638320	-2.31394	1.10645e-65	Down	gi|449446945|ref|XP_004141230.1|/1.7e-147/PREDICTED: stem-specific protein TSJT1 [Cucumis sativus]
Csa_3G176245	-2.31892	5.93841e-42	Down	gi|778679325|ref|XP_004148138.2|/1.1e-96/PREDICTED: 21 kDa protein [Cucumis sativus]
Csa_6G425750	-2.32193	3.98652e-06	Down	gi|778716722|ref|XP_011657588.1|/6.2e-268/PREDICTED: uncharacterized protein At5g41620 [Cucumis sativus]
Csa_3G015860	-2.32931	1.378e-05	Down	gi|778675122|ref|XP_004150179.2|/0.0e+00/PREDICTED: protein NRT1/ PTR FAMILY 7.3-like [Cucumis sativus]
Csa_2G060350	-2.33717	6.95652e-05	Down	gi|778667500|ref|XP_011648935.1|/5.2e-85/PREDICTED: uncharacterized protein At4g30180 [Cucumis sativus]
Csa_5G269890	-2.34013	3.9148e-14	Down	gi|449445361|ref|XP_004140441.1|/4.1e-208/PREDICTED: transcription factor bHLH111 [Cucumis sativus]
Csa_4G496760	-2.34226	3.57015e-58	Down	gi|778694921|ref|XP_011653897.1|/0.0e+00/PREDICTED: lipase-like PAD4 [Cucumis sativus]
Csa_1G097655	-2.34354	1.79047e-07	Down	gi|449459092|ref|XP_004147280.1|/0.0e+00/PREDICTED: protein NUCLEAR FUSION DEFECTIVE 4-like [Cucumis sativus]
Csa_6G301610	-2.36479	5.49041e-07	Down	gi|778714464|ref|XP_011657240.1|/3.3e-127/PREDICTED: zinc finger protein CONSTANS-LIKE 5-like [Cucumis sativus]
Csa_1G444360	-2.37145	5.35904e-07	Down	gi|449466779|ref|XP_004151103.1|/5.0e-207/PREDICTED: probable purine permease 10 [Cucumis sativus]
Csa_4G124910	-2.38282	2.07068e-13	Down	gi|449438975|ref|XP_004137263.1|/3.8e-113/PREDICTED: zinc finger protein CONSTANS-LIKE 2-like [Cucumis sativus]
Csa_6G182670	-2.38306	1.64822e-11	Down	gi|449450830|ref|XP_004143165.1|/9.8e-175/PREDICTED: zinc transporter 6, chloroplastic [Cucumis sativus]
Csa_5G638310	-2.39232	1.19846e-18	Down	gi|449447400|ref|XP_004141456.1|/1.2e-71/PREDICTED: probable prefoldin subunit 2 [Cucumis sativus]
Csa_7G447100	-2.40988	2.4339e-05	Down	gi|449448010|ref|XP_004141759.1|/8.1e-134/PREDICTED: aquaporin TIP2-1-like [Cucumis sativus]
Csa_7G431400	-2.41113	5.92574e-23	Down	gi|700189975|gb|KGN45208.1|/1.3e-60/hypothetical protein Csa_7G431400 [Cucumis sativus]
Csa_2G406095	-2.44818	0.000124081	Down	gi|659081414|ref|XP_008441322.1|/2.8e-31/PREDICTED: uncharacterized protein LOC103485472 [Cucumis melo]
Csa_7G394610	-2.45753	8.14706e-06	Down	gi|821595228|ref|NP_001295830.1|/4.3e-52/monothiol glutaredoxin-S1-like [Cucumis sativus]
Csa_3G435530	-2.46286	5.55587e-50	Down	gi|449462916|ref|XP_004149181.1|/9.1e-93/PREDICTED: uncharacterized protein LOC101218329 [Cucumis sativus]
Csa_3G198490	-2.47354	6.0724e-23	Down	gi|449445927|ref|XP_004140723.1|/0.0e+00/PREDICTED: probable indole-3-acetic acid-amido synthetase GH3.1 [Cucumis sativus]
Csa_2G005990	-2.49185	0.000217974	Down	gi|449443119|ref|XP_004139328.1|/1.4e-77/PREDICTED: EG45-like domain containing protein 2 [Cucumis sativus]
Csa_4G054810	-2.50414	7.12855e-36	Down	gi|449462513|ref|XP_004148985.1|/3.2e-112/PREDICTED: bidirectional sugar transporter SWEET7 [Cucumis sativus]
Csa_1G008410	-2.5119	0.000627447	Down	gi|778655837|ref|XP_004138141.2|/6.2e-134/PREDICTED: uncharacterized protein LOC101215824 [Cucumis sativus]
Csa_7G452940	-2.51785	6.11731e-18	Down	gi|449447807|ref|XP_004141659.1|/0.0e+00/PREDICTED: homeobox-leucine zipper protein ATHB-15 isoform X2 [Cucumis sativus]
Csa_4G642290	-2.52042	1.08839e-13	Down	gi|449447279|ref|XP_004141396.1|/1.5e-296/PREDICTED: isoflavone 2'-hydroxylase-like [Cucumis sativus]
Csa_3G426380	-2.52233	4.25658e-05	Down	gi|700202868|gb|KGN58001.1|/1.3e-157/hypothetical protein Csa_3G426380 [Cucumis sativus]
Csa_5G647280	-2.52704	2.87735e-11	Down	gi|449447715|ref|XP_004141613.1|/0.0e+00/PREDICTED: protein NRT1/ PTR FAMILY 4.4 [Cucumis sativus]
Csa_6G490130	-2.53874	0.000645574	Down	gi|449448350|ref|XP_004141929.1|/3.9e-171/PREDICTED: dof zinc finger protein DOF5.3-like [Cucumis sativus]
Csa_3G874380	-2.54477	3.98633e-09	Down	gi|449437178|ref|XP_004136369.1|/5.0e-245/PREDICTED: probable nucleoredoxin 2 [Cucumis sativus]
Csa_7G011870	-2.54991	3.85804e-19	Down	gi|449454201|ref|XP_004144844.1|/2.7e-84/PREDICTED: ubiquitin-conjugating enzyme E2 28 [Cucumis sativus]
Csa_4G638420	-2.56418	3.98884e-37	Down	gi|449446959|ref|XP_004141237.1|/1.1e-302/PREDICTED: lysine histidine transporter-like 8 [Cucumis sativus]
Csa_2G293360	-2.57087	0.000217932	Down	gi|700206938|gb|KGN62057.1|/2.0e-64/Patatin-like protein [Cucumis sativus]
Csa_6G151130	-2.57289	0.000126795	Down	gi|659117472|ref|XP_008458618.1|/1.6e-54/PREDICTED: uncharacterized protein At5g22580 [Cucumis melo]
Csa_1G369490	-2.57786	2.5407e-15	Down	gi|700210258|gb|KGN65354.1|/1.4e-40/hypothetical protein Csa_1G369490 [Cucumis sativus]
Csa_7G322060	-2.59192	1.31635e-09	Down	gi|449443758|ref|XP_004139644.1|/8.4e-223/PREDICTED: alcohol dehydrogenase class-P [Cucumis sativus]
Csa_4G082380	-2.59491	3.57156e-37	Down	gi|778691479|ref|XP_011653285.1|/1.5e-247/PREDICTED: epidermis-specific secreted glycoprotein EP1-like isoform X1 [Cucumis sativus]
Csa_5G218230	-2.59585	0.00037498	Down	gi|449457488|ref|XP_004146480.1|/8.0e-290/PREDICTED: uncharacterized protein LOC101220377 [Cucumis sativus]
Csa_5G636450	-2.60064	1.99122e-23	Down	gi|700197275|gb|KGN52452.1|/0.0e+00/Multidrug resistance protein 1, 2 [Cucumis sativus]
Csa_6G007420	-2.61353	0.000374842	Down	gi|778709231|ref|XP_011656367.1|/2.9e-229/PREDICTED: GDSL esterase/lipase At4g01130 [Cucumis sativus]
Csa_6G491610	-2.61725	1.73769e-12	Down	gi|778718484|ref|XP_011657877.1|/8.6e-306/PREDICTED: UPF0481 protein At3g47200 [Cucumis sativus]
Csa_4G647420	-2.62774	1.52175e-06	Down	gi|700200211|gb|KGN55369.1|/2.3e-33/hypothetical protein Csa_4G647420 [Cucumis sativus]
Csa_3G875960	-2.63106	8.06583e-22	Down	gi|449437170|ref|XP_004136365.1|/4.3e-64/PREDICTED: uncharacterized protein LOC101211234 [Cucumis sativus]
Csa_6G040600	-2.63604	8.23242e-06	Down	gi|449446434|ref|XP_004140976.1|/2.7e-279/PREDICTED: nodulation-signaling pathway 2 protein [Cucumis sativus]
Csa_7G058030	-2.64284	0.000374911	Down	gi|778724251|ref|XP_011658766.1|/2.5e-109/PREDICTED: NAC transcription factor NAM-B2 [Cucumis sativus]
Csa_3G064210	-2.64386	4.2575e-05	Down	gi|700200939|gb|KGN56072.1|/0.0e+00/hypothetical protein Csa_3G064210 [Cucumis sativus]
Csa_3G732470	-2.64491	1.11941e-19	Down	gi|449439912|ref|XP_004137729.1|/7.3e-288/PREDICTED: uncharacterized acetyltransferase At3g50280 [Cucumis sativus]
Csa_2G000790	-2.65404	8.60003e-17	Down	gi|449446540|ref|XP_004141029.1|/1.5e-74/PREDICTED: uncharacterized protein LOC101219805 [Cucumis sativus]
Csa_3G826640	-2.70302	3.19243e-12	Down	gi|525507318|ref|NP_001267699.1|/8.8e-156/aquaporin NIP2-1-like [Cucumis sativus]
Csa_4G002520	-2.77649	1.14833e-09	Down	gi|778689372|ref|XP_011652947.1|/0.0e+00/PREDICTED: cellulose synthase-like protein D5 [Cucumis sativus]
Csa_6G384060	-2.77761	6.42762e-10	Down	gi|700192516|gb|KGN47720.1|/0.0e+00/hypothetical protein Csa_6G384060 [Cucumis sativus]
Csa_4G650230	-2.7924	0.000123356	Down	gi|778696825|ref|XP_004151217.2|/9.4e-80/PREDICTED: protein GLUTAMINE DUMPER 5-like [Cucumis sativus]
Csa_3G176240	-2.81079	3.08483e-22	Down	gi|700202144|gb|KGN57277.1|/2.6e-68/hypothetical protein Csa_3G176240 [Cucumis sativus]
Csa_7G062910	-2.82035	3.00681e-39	Down	gi|449438201|ref|XP_004136878.1|/5.4e-195/PREDICTED: metacaspase-1-like [Cucumis sativus]
Csa_1G444350	-2.88753	0.000355512	Down	gi|778660969|ref|XP_011657275.1|/2.3e-202/PREDICTED: probable purine permease 10 [Cucumis sativus]
Csa_2G361840	-2.90038	1.1021e-26	Down	gi|778671411|ref|XP_011649632.1|/3.3e-280/PREDICTED: abscisic acid 8'-hydroxylase 2 isoform X1 [Cucumis sativus]
Csa_2G005960	-2.90521	9.65087e-57	Down	gi|700205531|gb|KGN60650.1|/4.4e-27/hypothetical protein Csa_2G005960 [Cucumis sativus]
Csa_4G651920	-2.90689	2.20861e-05	Down	gi|449455687|ref|XP_004145583.1|/0.0e+00/PREDICTED: transmembrane 9 superfamily member 8-like [Cucumis sativus]
Csa_3G889170	-2.9304	2.89769e-25	Down	gi|449437024|ref|XP_004136292.1|/6.7e-56/PREDICTED: uncharacterized protein LOC101214135 [Cucumis sativus]
Csa_6G519580	-2.94021	4.51544e-31	Down	gi|700194102|gb|KGN49306.1|/2.6e-77/hypothetical protein Csa_6G519580 [Cucumis sativus]
Csa_6G508020	-2.98437	4.6531e-08	Down	gi|700193776|gb|KGN48980.1|/3.7e-188/hypothetical protein Csa_6G508020 [Cucumis sativus]
Csa_2G352410	-3.02459	8.87408e-38	Down	gi|449450324|ref|XP_004142913.1|/1.4e-120/PREDICTED: transcription factor RAX3 [Cucumis sativus]
Csa_4G573860	-3.04008	5.62534e-14	Down	gi|778695190|ref|XP_011653944.1|/1.2e-266/PREDICTED: amino acid permease 4 [Cucumis sativus]
Csa_6G083030	-3.07266	1.10264e-16	Down	gi|700191113|gb|KGN46317.1|/2.7e-154/hypothetical protein Csa_6G083030 [Cucumis sativus]
Csa_7G452370	-3.07587	4.24179e-07	Down	gi|449447821|ref|XP_004141666.1|/1.1e-77/PREDICTED: histidine-containing phosphotransfer protein 4 [Cucumis sativus]
Csa_6G079220	-3.08406	6.27027e-07	Down	gi|700191073|gb|KGN46277.1|/3.7e-265/hypothetical protein Csa_6G079220 [Cucumis sativus]
Csa_2G270230	-3.09433	2.56799e-10	Down	gi|449458608|ref|XP_004147039.1|/0.0e+00/PREDICTED: synaptotagmin-1-like [Cucumis sativus]
Csa_1G257950	-3.10692	6.1715e-05	Down	gi|449457861|ref|XP_004146666.1|/8.9e-206/PREDICTED: heptahelical transmembrane protein 2 [Cucumis sativus]
Csa_5G470570	-3.15501	3.00598e-06	Down	gi|700195990|gb|KGN51167.1|/4.2e-141/hypothetical protein Csa_5G470570 [Cucumis sativus]
Csa_1G051580	-3.15571	8.17547e-14	Down	gi|8216957|emb|CAB92396.1|/3.0e-72/putative transcription factor [Cucumis sativus]
Csa_3G835820	-3.18982	3.39902e-05	Down	gi|778685770|ref|XP_011652271.1|/1.7e-188/PREDICTED: uncharacterized protein LOC105435006 [Cucumis sativus]
Csa_6G011040	-3.1936	2.25658e-16	Down	gi|449441318|ref|XP_004138429.1|/1.0e-278/PREDICTED: auxin transporter-like protein 1 [Cucumis sativus]
Csa_6G513750	-3.21463	2.53398e-17	Down	gi|778720431|ref|XP_011658150.1|/3.5e-95/PREDICTED: uncharacterized protein LOC101209587 isoform X3 [Cucumis sativus]
Csa_3G731870	-3.22239	0.000552871	Down	gi|449440279|ref|XP_004137912.1|/6.8e-242/PREDICTED: lactosylceramide 4-alpha-galactosyltransferase [Cucumis sativus]
Csa_6G106820	-3.22497	0.000552773	Down	gi|778712147|ref|XP_004140622.2|/1.8e-156/PREDICTED: protein AIG1-like isoform X1 [Cucumis sativus]
Csa_3G716870	-3.2303	1.86658e-05	Down	gi|778682975|ref|XP_011651820.1|/7.4e-191/PREDICTED: cinnamoyl-CoA reductase 2-like isoform X1 [Cucumis sativus]
Csa_6G148230	-3.26883	3.22423e-27	Down	gi|449456058|ref|XP_004145767.1|/1.0e-162/PREDICTED: RING finger and CHY zinc finger domain-containing protein 1 isoform X1 [Cucumis sativus]
Csa_3G047790	-3.27501	3.29314e-09	Down	gi|700200885|gb|KGN56018.1|/4.2e-40/hypothetical protein Csa_3G047790 [Cucumis sativus]
Csa_3G895060	-3.27563	0.000166395	Down	gi|700205176|gb|KGN60309.1|/1.5e-157/hypothetical protein Csa_3G895060 [Cucumis sativus]
Csa_6G361410	-3.29129	7.00456e-48	Down	gi|449452937|ref|XP_004144215.1|/4.0e-119/PREDICTED: uncharacterized protein LOC101211014 [Cucumis sativus]
Csa_6G001760	-3.32441	6.53137e-17	Down	gi|700190426|gb|KGN45630.1|/1.3e-292/hypothetical protein Csa_6G001760 [Cucumis sativus]
Csa_5G157920	-3.33498	0.000305198	Down	gi|449459742|ref|XP_004147605.1|/2.0e-237/PREDICTED: MATE efflux family protein LAL5 [Cucumis sativus]
Csa_6G496390	-3.33787	0.00016633	Down	gi|778718784|ref|XP_004143528.2|/0.0e+00/PREDICTED: AP2-like ethylene-responsive transcription factor ANT isoform X2 [Cucumis sativus]
Csa_2G245470	-3.33949	9.99068e-08	Down	gi|778669299|ref|XP_004148868.2|/1.6e-154/PREDICTED: dehydration-responsive protein RD22-like [Cucumis sativus]
Csa_1G188670	-3.36839	2.90397e-13	Down	gi|778659818|ref|XP_011655092.1|/8.0e-181/PREDICTED: probable xyloglucan endotransglucosylase/hydrolase protein 7 [Cucumis sativus]
Csa_2G363030	-3.39458	3.63546e-23	Down	gi|449469925|ref|XP_004152669.1|/5.3e-220/PREDICTED: protein WALLS ARE THIN 1 [Cucumis sativus]
Csa_6G040580	-3.41871	3.75687e-35	Down	gi|778710148|ref|XP_004140865.2|/1.6e-126/PREDICTED: MORN repeat-containing protein 1-like [Cucumis sativus]
Csa_3G846050	-3.42824	0.000166362	Down	gi|700204656|gb|KGN59789.1|/4.8e-163/hypothetical protein Csa_3G846050 [Cucumis sativus]
Csa_7G046640	-3.45816	3.00521e-06	Down	gi|449438060|ref|XP_004136808.1|/3.3e-39/PREDICTED: uncharacterized protein LOC101223015 [Cucumis sativus]
Csa_1G043300	-3.48965	7.42937e-60	Down	gi|778657558|ref|XP_011651098.1|/1.8e-208/PREDICTED: uncharacterized protein LOC101212697 isoform X2 [Cucumis sativus]
Csa_5G647540	-3.50753	1.49954e-28	Down	gi|700197455|gb|KGN52632.1|/2.4e-166/hypothetical protein Csa_5G647540 [Cucumis sativus]
Csa_1G011520	-3.55633	8.90373e-18	Down	gi|449440820|ref|XP_004138182.1|/2.4e-65/PREDICTED: dCTP pyrophosphatase 1-like [Cucumis sativus]
Csa_1G474480	-3.55756	4.68142e-07	Down	gi|778661240|ref|XP_011657745.1|/1.4e-85/PREDICTED: protein LIGHT-DEPENDENT SHORT HYPOCOTYLS 10-like [Cucumis sativus]
Csa_1G384030	-3.5588	2.33919e-09	Down	gi|449467163|ref|XP_004151294.1|/7.1e-77/PREDICTED: uncharacterized protein LOC101204496 [Cucumis sativus]
Csa_1G073740	-3.61534	2.0185e-70	Down	gi|449457825|ref|XP_004146648.1|/2.4e-204/PREDICTED: CBS domain-containing protein CBSX5 [Cucumis sativus]
Csa_3G819280	-3.61667	2.59134e-05	Down	gi|778685137|ref|XP_011652168.1|/2.6e-211/PREDICTED: WAT1-related protein At5g07050-like isoform X2 [Cucumis sativus]
Csa_6G495100	-3.6329	1.31592e-73	Down	gi|700193401|gb|KGN48605.1|/1.5e-274/hypothetical protein Csa_6G495100 [Cucumis sativus]
Csa_1G119390	-3.68182	8.68903e-13	Down	gi|700209725|gb|KGN64821.1|/8.4e-29/hypothetical protein Csa_1G119390 [Cucumis sativus]
Csa_6G094710	-3.70287	8.47564e-51	Down	gi|778711855|ref|XP_011656805.1|/4.3e-203/PREDICTED: uncharacterized protein LOC105435773 [Cucumis sativus]
Csa_2G382670	-3.77565	7.37708e-06	Down	gi|449441864|ref|XP_004138702.1|/1.7e-87/PREDICTED: eukaryotic translation initiation factor 5A-2 [Cucumis sativus]
Csa_6G198280	-3.78383	7.37886e-06	Down	gi|566006172|ref|NP_001274383.1|/2.9e-53/monothiol glutaredoxin-S2-like [Cucumis sativus]
Csa_3G099670	-3.79442	6.61709e-16	Down	gi|700201073|gb|KGN56206.1|/5.7e-258/hypothetical protein Csa_3G099670 [Cucumis sativus]
Csa_3G901180	-3.8679	2.80656e-09	Down	gi|449436822|ref|XP_004136191.1|/2.4e-122/PREDICTED: transcription factor bHLH71 [Cucumis sativus]
Csa_3G901170	-3.90689	0.000775218	Down	gi|778687899|ref|XP_004136395.2|/4.2e-173/PREDICTED: RING-H2 finger protein ATL29 [Cucumis sativus]
Csa_7G253810	-3.98914	1.76947e-16	Down	gi|778726180|ref|XP_011659070.1|/1.1e-286/PREDICTED: polyol transporter 5-like [Cucumis sativus]
Csa_5G148560	-4	3.93471e-10	Down	gi|449452394|ref|XP_004143944.1|/0.0e+00/PREDICTED: metal-nicotianamine transporter YSL1-like [Cucumis sativus]
Csa_3G893400	-4	0.000775084	Down	gi|700205157|gb|KGN60290.1|/5.5e-43/hypothetical protein Csa_3G893400 [Cucumis sativus]
Csa_3G731070	-4.0199	0.000411373	Down	gi|449439872|ref|XP_004137709.1|/3.8e-171/PREDICTED: protein AIG1-like [Cucumis sativus]
Csa_2G420990	-4.07625	1.21426e-53	Down	gi|449468341|ref|XP_004151880.1|/0.0e+00/PREDICTED: isocitrate lyase [Cucumis sativus]
Csa_1G575060	-4.11416	5.62943e-79	Down	gi|449436054|ref|XP_004135809.1|/1.1e-75/PREDICTED: uncharacterized protein LOC101216138 [Cucumis sativus]
Csa_2G196890	-4.13955	8.03331e-08	Down	gi|778668879|ref|XP_011649167.1|/0.0e+00/PREDICTED: uncharacterized protein LOC101222989 [Cucumis sativus]
Csa_3G611380	-4.1565	0.000411523	Down	gi|778681987|ref|XP_011651623.1|/2.8e-263/PREDICTED: ammonium transporter 1 member 2 [Cucumis sativus]
Csa_5G162590	-4.25873	5.94215e-05	Down	gi|449469436|ref|XP_004152426.1|/8.7e-207/PREDICTED: uncharacterized protein LOC101210879 [Cucumis sativus]
Csa_4G501830	-4.2623	6.02817e-29	Down	gi|778694948|ref|XP_011653899.1|/5.0e-89/PREDICTED: protein PHLOEM PROTEIN 2-LIKE A1 [Cucumis sativus]
Csa_2G379270	-4.27302	0.000411448	Down	gi|778672338|ref|XP_011649788.1|/4.7e-260/PREDICTED: cyclin-A2-1-like isoform X1 [Cucumis sativus]
Csa_5G072680	-4.27572	8.84812e-17	Down	gi|449449090|ref|XP_004142298.1|/7.2e-138/PREDICTED: NADPH-dependent pterin aldehyde reductase-like [Cucumis sativus]
Csa_7G354530	-4.57752	6.87591e-43	Down	gi|778727068|ref|XP_011659203.1|/5.4e-164/PREDICTED: uncharacterized protein LOC105436152 [Cucumis sativus]
Csa_4G500830	-4.57954	7.0259e-75	Down	gi|700199641|gb|KGN54799.1|/1.5e-90/hypothetical protein Csa_4G500830 [Cucumis sativus]
Csa_6G083560	-4.58496	7.50273e-17	Down	gi|449445680|ref|XP_004140600.1|/1.7e-281/PREDICTED: uncharacterized protein LOC101212789 [Cucumis sativus]
Csa_2G301540	-4.61275	4.26378e-06	Down	gi|449459292|ref|XP_004147380.1|/1.3e-104/PREDICTED: RING-H2 finger protein ATL78-like [Cucumis sativus]
Csa_1G071860	-4.67539	1.63905e-38	Down	gi|700209527|gb|KGN64623.1|/7.5e-45/hypothetical protein Csa_1G071860 [Cucumis sativus]
Csa_2G199900	-4.75489	2.15946e-13	Down	gi|778668884|ref|XP_004150431.2|/0.0e+00/PREDICTED: uncharacterized protein LOC101203597 [Cucumis sativus]
Csa_6G326910	-4.75833	0.000102492	Down	gi|700192246|gb|KGN47450.1|/8.2e-47/hypothetical protein Csa_6G326910 [Cucumis sativus]
Csa_1G118890	-4.94871	2.25442e-45	Down	gi|778659146|ref|XP_004139440.2|/0.0e+00/PREDICTED: uncharacterized protein LOC101214235 isoform X1 [Cucumis sativus]
Csa_1G073900	-4.97291	1.19049e-29	Down	gi|449457737|ref|XP_004146604.1|/2.6e-160/PREDICTED: uncharacterized protein LOC101209953 [Cucumis sativus]
Csa_3G415080	-4.98809	1.30871e-17	Down	gi|700202830|gb|KGN57963.1|/2.9e-204/hypothetical protein Csa_3G415080 [Cucumis sativus]
Csa_7G222870	-4.99192	9.68018e-29	Down	gi|700188974|gb|KGN44207.1|/2.2e-75/Phloem filament protein [Cucumis sativus]
Csa_6G183190	-5.09132	5.10091e-41	Down	gi|449450826|ref|XP_004143163.1|/0.0e+00/PREDICTED: asparagine synthetase [glutamine-hydrolyzing] [Cucumis sativus]
Csa_5G292220	-5.16993	2.53748e-05	Down	gi|700195688|gb|KGN50865.1|/0.0e+00/hypothetical protein Csa_5G292220 [Cucumis sativus]
Csa_7G200810	-5.20945	4.79299e-09	Down	gi|449444188|ref|XP_004139857.1|/0.0e+00/PREDICTED: cellulose synthase-like protein E1 [Cucumis sativus]
Csa_4G377160	-5.39232	0.000810617	Down	gi|778689095|ref|XP_011652901.1|/0.0e+00/PREDICTED: uncharacterized protein LOC101216001 isoform X1 [Cucumis sativus]
Csa_2G295430	-5.40059	1.30176e-41	Down	gi|449461411|ref|XP_004148435.1|/2.0e-211/PREDICTED: uncharacterized protein LOC101208096 [Cucumis sativus]
Csa_3G150000	-5.50462	7.47835e-11	Down	gi|449432735|ref|XP_004134154.1|/1.2e-244/PREDICTED: basic 7S globulin-like [Cucumis sativus]
Csa_5G469050	-5.52356	0.000205749	Down	gi|778702926|ref|XP_004143777.2|/0.0e+00/PREDICTED: uncharacterized protein LOC101205819 [Cucumis sativus]
Csa_1G265100	-5.55459	0.00020551	Down	gi|700210114|gb|KGN65210.1|/1.6e-100/hypothetical protein Csa_1G265100 [Cucumis sativus]
Csa_1G542490	-5.76603	6.90389e-96	Down	gi|449435548|ref|XP_004135557.1|/9.0e-135/PREDICTED: uncharacterized protein LOC101213252 [Cucumis sativus]
Csa_2G193350	-5.88264	0.000205789	Down	gi|449465382|ref|XP_004150407.1|/0.0e+00/PREDICTED: uncharacterized protein LOC101217067 [Cucumis sativus]
Csa_6G489890	-5.90689	5.10459e-05	Down	gi|700193269|gb|KGN48473.1|/0.0e+00/hypothetical protein Csa_6G489890 [Cucumis sativus]
Csa_4G002510	-5.90689	6.26761e-06	Down	gi|778689369|ref|XP_011652946.1|/0.0e+00/PREDICTED: cellulose synthase-like protein D5 [Cucumis sativus]
Csa_2G360830	-5.9542	0.000811037	Down	gi|778674333|ref|XP_011650189.1|/0.0e+00/PREDICTED: protein LYK5-like [Cucumis sativus]
Csa_1G144300	-6.02237	0.000102471	Down	gi|449443604|ref|XP_004139567.1|/2.3e-281/PREDICTED: pentatricopeptide repeat-containing protein At2g01860 [Cucumis sativus]
Csa_5G487700	-6.32765	2.18851e-20	Down	gi|700196016|gb|KGN51193.1|/1.6e-57/hypothetical protein Csa_5G487700 [Cucumis sativus]
Csa_3G126920	-6.56986	2.14952e-08	Down	gi|778677542|ref|XP_004134352.2|/0.0e+00/PREDICTED: pentatricopeptide repeat-containing protein At3g03580 [Cucumis sativus]
Csa_6G301070	-6.56986	0.00020547	Down	gi|778714452|ref|XP_011657239.1|/0.0e+00/PREDICTED: putative respiratory burst oxidase homolog protein H isoform X1 [Cucumis sativus]
Csa_5G612830	-6.62936	0.000811457	Down	gi|449435182|ref|XP_004135374.1|/1.8e-142/PREDICTED: inactive protein RESTRICTED TEV MOVEMENT 2 [Cucumis sativus]
Csa_4G434480	-6.69279	2.53118e-56	Down	gi|700199566|gb|KGN54724.1|/2.5e-100/hypothetical protein Csa_4G434480 [Cucumis sativus]
Csa_2G023920	-6.75489	0.000811317	Down	gi|700205806|gb|KGN60925.1|/2.7e-42/hypothetical protein Csa_2G023920 [Cucumis sativus]
Csa_2G006170	-6.76818	3.73254e-07	Down	gi|778666056|ref|XP_011648676.1|/0.0e+00/PREDICTED: protein NRT1/ PTR FAMILY 6.2 [Cucumis sativus]
Csa_3G710830	-6.78136	0.000811737	Down	gi|700203523|gb|KGN58656.1|/7.1e-214/hypothetical protein Csa_3G710830 [Cucumis sativus]
Csa_1G572410	-6.78136	0.000811597	Down	gi|700211024|gb|KGN66120.1|/8.6e-142/hypothetical protein Csa_1G572410 [Cucumis sativus]
Csa_6G448730	-6.85798	7.54058e-07	Down	gi|449451078|ref|XP_004143289.1|/0.0e+00/PREDICTED: threonine dehydratase biosynthetic, chloroplastic [Cucumis sativus]
Csa_1G619390	-6.85798	7.53852e-07	Down	gi|700211431|gb|KGN66527.1|/1.9e-183/hypothetical protein Csa_1G619390 [Cucumis sativus]
Csa_6G490150	-7.03342	0.00020567	Down	gi|778718310|ref|XP_004142014.2|/3.4e-216/PREDICTED: uncharacterized protein LOC101219966 [Cucumis sativus]
Csa_6G000110	-7.07682	7.54265e-07	Down	gi|778708914|ref|XP_011656311.1|/1.1e-214/PREDICTED: probable protein phosphatase 2C 13 [Cucumis sativus]
Csa_3G088970	-7.12928	2.53692e-05	Down	gi|700201042|gb|KGN56175.1|/1.2e-41/hypothetical protein Csa_3G088970 [Cucumis sativus]
Csa_7G390070	-7.2384	0.000205709	Down	gi|778727750|ref|XP_004148890.2|/6.7e-178/PREDICTED: phenazine biosynthesis-like domain-containing protein 1 [Cucumis sativus]
Csa_7G048120	-7.2854	1.26056e-05	Down	gi|449438107|ref|XP_004136831.1|/2.7e-81/PREDICTED: protein LIGHT-DEPENDENT SHORT HYPOCOTYLS 10 [Cucumis sativus]
Csa_2G386100	-7.45943	2.9081e-10	Down	gi|700207923|gb|KGN63042.1|/8.4e-298/hypothetical protein Csa_2G386100 [Cucumis sativus]
Csa_2G263850	-7.47573	0.00010243	Down	gi|449464720|ref|XP_004150077.1|/6.5e-176/PREDICTED: aquaporin TIP1-2-like [Cucumis sativus]
Csa_4G075220	-7.56986	0.000102534	Down	gi|700198383|gb|KGN53541.1|/1.2e-117/hypothetical protein Csa_4G075220 [Cucumis sativus]
Csa_2G249860	-7.57743	1.61486e-11	Down	gi|778669452|ref|XP_011649247.1|/0.0e+00/PREDICTED: BEL1-like homeodomain protein 7 [Cucumis sativus]
Csa_2G421020	-7.59246	3.73147e-07	Down	gi|778673547|ref|XP_004151878.2|/4.9e-187/PREDICTED: peroxidase 39-like [Cucumis sativus]
Csa_6G499200	-7.65821	0.000408771	Down	gi|778719086|ref|XP_011657961.1|/3.4e-123/PREDICTED: protein MIZU-KUSSEI 1 [Cucumis sativus]
Csa_5G606790	-7.70736	0.000102513	Down	gi|778705642|ref|XP_011655719.1|/3.4e-138/PREDICTED: uncharacterized protein LOC105435577 [Cucumis sativus]
Csa_3G302110	-7.7211	0.00020559	Down	gi|700202653|gb|KGN57786.1|/4.4e-31/hypothetical protein Csa_3G302110 [Cucumis sativus]
Csa_6G140810	-7.91289	1.83389e-07	Down	gi|778713168|ref|XP_004145738.2|/2.8e-226/PREDICTED: F-box/kelch-repeat protein At5g60570-like [Cucumis sativus]
Csa_4G416430	-7.93074	3.09693e-06	Down	gi|449453109|ref|XP_004144301.1|/3.2e-183/PREDICTED: metacaspase-9 [Cucumis sativus]
Csa_4G644660	-7.93074	0.000810897	Down	gi|700200131|gb|KGN55289.1|/1.9e-52/hypothetical protein Csa_4G644660 [Cucumis sativus]
Csa_2G349070	-7.94837	0.000102451	Down	gi|700207203|gb|KGN62322.1|/1.3e-83/hypothetical protein Csa_2G349070 [Cucumis sativus]
Csa_5G640520	-7.98868	0.000811177	Down	gi|700197341|gb|KGN52518.1|/1.5e-45/hypothetical protein Csa_5G640520 [Cucumis sativus]
Csa_4G107510	-8.01123	2.15022e-08	Down	gi|700198552|gb|KGN53710.1|/2.3e-107/hypothetical protein Csa_4G107510 [Cucumis sativus]
Csa_3G345380	-8.01681	0.000810757	Down	gi|700202704|gb|KGN57837.1|/8.1e-82/hypothetical protein Csa_3G345380 [Cucumis sativus]
Csa_4G624420	-8.04985	2.53579e-05	Down	gi|700199878|gb|KGN55036.1|/3.0e-150/hypothetical protein Csa_4G624420 [Cucumis sativus]
Csa_3G119280	-8.07682	4.39291e-08	Down	gi|449432014|ref|XP_004133795.1|/7.0e-147/PREDICTED: DNA-directed RNA polymerase II subunit RPB1-like [Cucumis sativus]
Csa_5G517120	-8.17493	5.98069e-10	Down	gi|778703427|ref|XP_004142759.2|/2.4e-117/PREDICTED: uncharacterized protein LOC101214484 [Cucumis sativus]
Csa_2G023910	-8.53528	7.84039e-12	Down	gi|700205805|gb|KGN60924.1|/5.7e-24/hypothetical protein Csa_2G023910 [Cucumis sativus]
Csa_1G703060	-8.57365	1.22973e-09	Down	gi|449455415|ref|XP_004145448.1|/8.5e-133/PREDICTED: uncharacterized protein PHLOEM PROTEIN 2-LIKE A4-like [Cucumis sativus]
Csa_7G057520	-8.59619	1.1655e-14	Down	gi|700188442|gb|KGN43675.1|/3.8e-222/hypothetical protein Csa_7G057520 [Cucumis sativus]
Csa_6G495070	-8.81378	8.46156e-25	Down	gi|449448232|ref|XP_004141870.1|/0.0e+00/PREDICTED: BTB/POZ domain-containing protein NPY4 [Cucumis sativus]
Csa_1G542500	-9.01123	5.98292e-10	Down	gi|449435554|ref|XP_004135560.1|/1.9e-137/PREDICTED: uncharacterized protein PHLOEM PROTEIN 2-LIKE A4-like [Cucumis sativus]
Csa_6G502010	-9.31967	5.10568e-05	Down	gi|700193608|gb|KGN48812.1|/4.9e-78/hypothetical protein Csa_6G502010 [Cucumis sativus]
Csa_3G740100	-9.35094	3.65119e-39	Down	gi|700203833|gb|KGN58966.1|/2.5e-29/hypothetical protein Csa_3G740100 [Cucumis sativus]
Csa_4G090290	-9.66	1.95114e-25	Down	gi|449439049|ref|XP_004137300.1|/5.9e-196/PREDICTED: probable cytosolic oligopeptidase A [Cucumis sativus]
Csa_5G535000	-9.76653	9.12242e-19	Down	gi|700196245|gb|KGN51422.1|/2.0e-163/hypothetical protein Csa_5G535000 [Cucumis sativus]
Csa_6G465000	-10.5028	4.36257e-13	Down	gi|700193102|gb|KGN48306.1|/1.4e-59/Iron-sulfur binding oxidoreductase [Cucumis sativus]
