# Supplementary material for: Pseudomonas fluorescens DN16 Enhances Cucumber Defense Responses Against the Necrotrophic Pathogen Botrytis cinerea by Regulating Thermospermine Catabolism
Source: Front Plant Sci. 2021 Feb 22;12:645338. doi: 10.3389/fpls.2021.645338 (PMC7937916; doi:10.3389/fpls.2021.645338)
Supplement: Supplementary file 1 [file Data_Sheet_1.zip › Table S4.xlsx]

## Sheet: Sheet1
Gene ID	Log2FC	FDR	Up/Down-Regulation	Blast nr
Csa_3G142960	11.1319	4.61797e-07	Up	gi|449432606|ref|XP_004134090.1|/4.7e-34/PREDICTED: glu S.griseus protease inhibitor-like [Cucumis sativus]
Csa_6G298990	10.1472	8.74088e-23	Up	gi|700192124|gb|KGN47328.1|/7.3e-64/hypothetical protein Csa_6G298990 [Cucumis sativus]
Csa_5G615265	9.57554	2.48393e-06	Up	gi|449465539|ref|XP_004150485.1|/3.2e-78/PREDICTED: uncharacterized protein LOC101217540 [Cucumis sativus]
Csa_2G416195	9.49985	3.97374e-05	Up	gi|700208110|gb|KGN63229.1|/2.5e-82/hypothetical protein Csa_2G416195 [Cucumis sativus]
Csa_1G145910	9.33316	8.97397e-21	Up	gi|700209793|gb|KGN64889.1|/3.3e-175/hypothetical protein Csa_1G145910 [Cucumis sativus]
Csa_3G844890	8.68299	0.000630176	Up	gi|449446778|ref|XP_004141148.1|/1.9e-65/PREDICTED: uncharacterized protein LOC101207413 [Cucumis sativus]
Csa_4G617290	8.62205	8.50525e-08	Up	gi|700199803|gb|KGN54961.1|/4.3e-124/hypothetical protein Csa_4G617290 [Cucumis sativus]
Csa_2G258760	8.5157	0.000364109	Up	gi|700206761|gb|KGN61880.1|/8.3e-50/hypothetical protein Csa_2G258760 [Cucumis sativus]
Csa_5G198120	8.41363	2.28903e-05	Up	gi|778701204|ref|XP_004150236.2|/9.2e-83/PREDICTED: 17.3 kDa class I heat shock protein-like [Cucumis sativus]
Csa_7G070254	8.24733	1.62261e-22	Up	gi|778724776|ref|XP_004136924.2|/6.7e-92/PREDICTED: pathogenesis-related protein 1-like [Cucumis sativus]
Csa_1G062950	8.15987	2.48311e-06	Up	gi|700209424|gb|KGN64520.1|/7.7e-111/hypothetical protein Csa_1G062950 [Cucumis sativus]
Csa_1G629160	8.14975	4.31615e-06	Up	gi|700211463|gb|KGN66559.1|/4.5e-155/hypothetical protein Csa_1G629160 [Cucumis sativus]
Csa_1G246600	7.97728	0.000630034	Up	gi|778660039|ref|XP_011655505.1|/2.6e-100/PREDICTED: uncharacterized protein LOC105435550 [Cucumis sativus]
Csa_3G822150	7.97154	9.57746e-15	Up	gi|700204330|gb|KGN59463.1|/3.0e-228/hypothetical protein Csa_3G822150 [Cucumis sativus]
Csa_6G404270	7.96	0.000364195	Up	gi|449458015|ref|XP_004146743.1|/9.6e-126/PREDICTED: germin-like protein subfamily 1 member 1 [Cucumis sativus]
Csa_2G079640	7.93664	2.05068e-34	Up	gi|700206193|gb|KGN61312.1|/0.0e+00/hypothetical protein Csa_2G079640 [Cucumis sativus]
Csa_5G218860	7.93664	2.7411e-08	Up	gi|778701487|ref|XP_011655033.1|/6.9e-250/PREDICTED: protein ROOT PRIMORDIUM DEFECTIVE 1 [Cucumis sativus]
Csa_6G383530	7.67243	3.97483e-05	Up	gi|449464160|ref|XP_004149797.1|/1.1e-92/PREDICTED: two-component response regulator ARR17 [Cucumis sativus]
Csa_1G533650	7.64386	7.5636e-06	Up	gi|700210762|gb|KGN65858.1|/9.7e-180/hypothetical protein Csa_1G533650 [Cucumis sativus]
Csa_5G197120	7.53138	6.96009e-05	Up	gi|700195444|gb|KGN50621.1|/3.3e-92/hypothetical protein Csa_5G197120 [Cucumis sativus]
Csa_6G499110	7.05528	0.00062975	Up	gi|449451605|ref|XP_004143552.1|/2.7e-186/PREDICTED: cyclin-D4-1-like isoform X1 [Cucumis sativus]
Csa_1G539350	7.05528	1.49756e-07	Up	gi|700210843|gb|KGN65939.1|/6.4e-150/hypothetical protein Csa_1G539350 [Cucumis sativus]
Csa_7G033310	6.94251	3.97591e-05	Up	gi|700188190|gb|KGN43423.1|/2.9e-259/hypothetical protein Csa_7G033310 [Cucumis sativus]
Csa_7G407700	6.89482	7.56129e-06	Up	gi|449436743|ref|XP_004136152.1|/0.0e+00/PREDICTED: DELLA protein RGL2 [Cucumis sativus]
Csa_3G182030	6.33985	7.56592e-06	Up	gi|700202234|gb|KGN57367.1|/1.1e-270/hypothetical protein Csa_3G182030 [Cucumis sativus]
Csa_7G336570	6.26679	3.977e-05	Up	gi|778726868|ref|XP_011659175.1|/3.2e-155/PREDICTED: pentatricopeptide repeat-containing protein At3g61520, mitochondrial-like [Cucumis sativus]
Csa_4G293190	5.80735	0.000629892	Up	gi|700199051|gb|KGN54209.1|/9.7e-214/hypothetical protein Csa_4G293190 [Cucumis sativus]
Csa_1G589710	5.59779	3.80327e-93	Up	gi|449452530|ref|XP_004144012.1|/6.0e-290/PREDICTED: putative nuclease HARBI1 [Cucumis sativus]
Csa_3G147770	5.11894	4.12151e-09	Up	gi|449433323|ref|XP_004134447.1|/5.2e-200/PREDICTED: thermospermine synthase ACAULIS5-like [Cucumis sativus]
Csa_4G306850	5.09452	1.71616e-09	Up	gi|700199183|gb|KGN54341.1|/1.6e-215/hypothetical protein Csa_4G306850 [Cucumis sativus]
Csa_1G526835	4.98466	2.61723e-15	Up	gi|700210668|gb|KGN65764.1|/7.2e-57/hypothetical protein Csa_1G526835 [Cucumis sativus]
Csa_3G851940	4.57466	9.43765e-06	Up	gi|449464786|ref|XP_004150110.1|/4.7e-33/PREDICTED: defensin-like protein 1 [Cucumis sativus]
Csa_4G648560	4.52356	5.57126e-06	Up	gi|449447361|ref|XP_004141437.1|/3.5e-246/PREDICTED: putative receptor-like protein kinase At1g72540 [Cucumis sativus]
Csa_5G613630	4.46572	2.67867e-05	Up	gi|700197009|gb|KGN52186.1|/6.4e-46/hypothetical protein Csa_5G613630 [Cucumis sativus]
Csa_2G110240	4.33628	2.20795e-19	Up	gi|449442449|ref|XP_004138994.1|/3.4e-304/PREDICTED: uncharacterized protein LOC101223025 [Cucumis sativus]
Csa_3G879500	4.33342	1.82829e-27	Up	gi|778687078|ref|XP_011652503.1|/0.0e+00/PREDICTED: probable ADP-ribosylation factor GTPase-activating protein AGD5 [Cucumis sativus]
Csa_5G167220	4.21476	1.87511e-34	Up	gi|449451970|ref|XP_004143733.1|/9.8e-191/PREDICTED: peroxidase 2-like [Cucumis sativus]
Csa_3G179180	4.10281	2.79201e-08	Up	gi|449465172|ref|XP_004150302.1|/3.0e-181/PREDICTED: peroxidase 66 [Cucumis sativus]
Csa_7G061200	4.07529	0.000355692	Up	gi|449438175|ref|XP_004136865.1|/2.3e-53/PREDICTED: non-specific lipid-transfer protein-like protein At5g64080 [Cucumis sativus]
Csa_2G034520	3.87213	0.000968575	Up	gi|449454137|ref|XP_004144812.1|/7.4e-152/PREDICTED: nicotianamine synthase 1 [Cucumis sativus]
Csa_3G150210	3.83289	6.30793e-07	Up	gi|449432751|ref|XP_004134162.1|/1.8e-250/PREDICTED: probable protein phosphatase 2C 35 [Cucumis sativus]
Csa_2G021520	3.82443	9.44049e-06	Up	gi|700205762|gb|KGN60881.1|/0.0e+00/hypothetical protein Csa_2G021520 [Cucumis sativus]
Csa_1G033140	3.70426	8.01258e-06	Up	gi|778656832|ref|XP_011649756.1|/1.6e-131/PREDICTED: glutathione S-transferase U9-like [Cucumis sativus]
Csa_4G285790	3.69899	7.6596e-80	Up	gi|700198945|gb|KGN54103.1|/1.1e-169/hypothetical protein Csa_4G285790 [Cucumis sativus]
Csa_3G386830	3.6717	4.19001e-11	Up	gi|700202777|gb|KGN57910.1|/4.9e-98/hypothetical protein Csa_3G386830 [Cucumis sativus]
Csa_3G180260	3.6453	9.47333e-16	Up	gi|449446069|ref|XP_004140794.1|/4.1e-118/PREDICTED: dehydration-responsive element-binding protein 1A [Cucumis sativus]
Csa_5G139730	3.60881	6.60833e-08	Up	gi|449456357|ref|XP_004145916.1|/1.2e-168/PREDICTED: acidic endochitinase-like [Cucumis sativus]
Csa_3G852630	3.52311	2.71456e-54	Up	gi|778686466|ref|XP_004147803.2|/0.0e+00/PREDICTED: cytochrome P450 CYP82D47-like [Cucumis sativus]
Csa_1G526820	3.50696	5.84929e-05	Up	gi|700210666|gb|KGN65762.1|/2.8e-105/hypothetical protein Csa_1G526820 [Cucumis sativus]
Csa_3G782630	3.44222	8.07446e-07	Up	gi|449437474|ref|XP_004136517.1|/2.4e-223/PREDICTED: E3 ubiquitin-protein ligase PUB23-like [Cucumis sativus]
Csa_1G537480	3.41444	4.66154e-45	Up	gi|700210802|gb|KGN65898.1|/8.4e-147/hypothetical protein Csa_1G537480 [Cucumis sativus]
Csa_7G041870	3.39091	8.93292e-11	Up	gi|449453535|ref|XP_004144512.1|/1.7e-223/PREDICTED: cytochrome b561 and DOMON domain-containing protein At5g47530-like [Cucumis sativus]
Csa_7G427620	3.35755	1.32463e-06	Up	gi|700189890|gb|KGN45123.1|/2.0e-249/hypothetical protein Csa_7G427620 [Cucumis sativus]
Csa_3G147730	3.25739	3.52542e-06	Up	gi|449432704|ref|XP_004134139.1|/5.1e-229/PREDICTED: uncharacterized protein LOC101206735 [Cucumis sativus]
Csa_3G119707	3.23116	2.30696e-12	Up	gi|778676958|ref|XP_004134310.2|/9.3e-197/PREDICTED: vestitone reductase-like [Cucumis sativus]
Csa_1G039170	3.22239	0.000661139	Up	gi|700208955|gb|KGN64051.1|/1.4e-243/hypothetical protein Csa_1G039170 [Cucumis sativus]
Csa_6G445190	3.20945	5.72587e-06	Up	gi|449451002|ref|XP_004143251.1|/0.0e+00/PREDICTED: laccase-11 [Cucumis sativus]
Csa_6G517310	3.20387	2.42389e-05	Up	gi|778720797|ref|XP_011658207.1|/9.1e-96/PREDICTED: heat stress transcription factor B-2a-like [Cucumis sativus]
Csa_3G878890	3.19302	1.25292e-64	Up	gi|449437118|ref|XP_004136339.1|/9.3e-86/PREDICTED: uncharacterized protein LOC101204764 [Cucumis sativus]
Csa_3G710200	3.13516	2.02488e-08	Up	gi|700203508|gb|KGN58641.1|/1.1e-264/hypothetical protein Csa_3G710200 [Cucumis sativus]
Csa_5G140480	3.13029	1.70179e-10	Up	gi|778699038|ref|XP_011654644.1|/7.8e-290/PREDICTED: probable polygalacturonase [Cucumis sativus]
Csa_6G514870	3.06609	0.000661287	Up	gi|449434374|ref|XP_004134971.1|/0.0e+00/PREDICTED: homeobox-leucine zipper protein PROTODERMAL FACTOR 2 [Cucumis sativus]
Csa_3G743950	3.05224	1.5876e-30	Up	gi|449440155|ref|XP_004137850.1|/3.4e-145/PREDICTED: thaumatin-like protein 1b [Cucumis sativus]
Csa_6G151110	3.03165	1.84181e-10	Up	gi|449456096|ref|XP_004145786.1|/1.7e-232/PREDICTED: arogenate dehydratase/prephenate dehydratase 6, chloroplastic-like [Cucumis sativus]
Csa_1G004100	3.01384	4.78355e-41	Up	gi|778655497|ref|XP_004138093.2|/0.0e+00/PREDICTED: copper amine oxidase 1 [Cucumis sativus]
Csa_3G076580	2.98907	1.23817e-16	Up	gi|700200989|gb|KGN56122.1|/9.3e-98/Plastid-lipid associated protein [Cucumis sativus]
Csa_5G139760	2.98693	1.80185e-109	Up	gi|821595437|ref|NP_001295833.1|/7.8e-168/acidic endochitinase precursor [Cucumis sativus]
Csa_4G015100	2.88675	1.78294e-11	Up	gi|778690006|ref|XP_011653050.1|/3.2e-197/PREDICTED: probable aldo-keto reductase 2 [Cucumis sativus]
Csa_7G428790	2.8609	0.000636899	Up	gi|700189909|gb|KGN45142.1|/3.4e-23/hypothetical protein Csa_7G428790 [Cucumis sativus]
Csa_6G518300	2.85328	7.77626e-10	Up	gi|700194071|gb|KGN49275.1|/8.2e-159/hypothetical protein Csa_6G518300 [Cucumis sativus]
Csa_6G150590	2.84549	4.5955e-11	Up	gi|700191716|gb|KGN46920.1|/0.0e+00/hypothetical protein Csa_6G150590 [Cucumis sativus]
Csa_2G372780	2.83289	0.000405267	Up	gi|700207664|gb|KGN62783.1|/1.3e-128/Transcription factor HBP-1b [Cucumis sativus]
Csa_5G601500	2.83227	3.82369e-05	Up	gi|449434937|ref|XP_004135252.1|/1.8e-197/PREDICTED: galactinol synthase 1-like [Cucumis sativus]
Csa_2G070310	2.80735	2.41544e-05	Up	gi|449470297|ref|XP_004152854.1|/0.0e+00/PREDICTED: heat shock 70 kDa protein [Cucumis sativus]
Csa_4G664420	2.8031	3.54656e-15	Up	gi|778697249|ref|XP_011654284.1|/1.7e-206/PREDICTED: xylem cysteine proteinase 2 [Cucumis sativus]
Csa_3G850570	2.78932	1.39008e-07	Up	gi|700204719|gb|KGN59852.1|/0.0e+00/hypothetical protein Csa_3G850570 [Cucumis sativus]
Csa_1G153510	2.76803	5.54498e-07	Up	gi|449443426|ref|XP_004139478.1|/2.5e-84/PREDICTED: uncharacterized protein LOC101203874 [Cucumis sativus]
Csa_4G000860	2.75574	1.10912e-23	Up	gi|700197609|gb|KGN52767.1|/1.8e-30/hypothetical protein Csa_4G000860 [Cucumis sativus]
Csa_1G590300	2.7323	3.12712e-09	Up	gi|449452542|ref|XP_004144018.1|/0.0e+00/PREDICTED: phenylalanine ammonia-lyase isoform X1 [Cucumis sativus]
Csa_7G051380	2.69071	9.75849e-88	Up	gi|449438520|ref|XP_004137036.1|/4.3e-280/PREDICTED: UDP-glycosyltransferase 74E2-like [Cucumis sativus]
Csa_6G499180	2.65992	1.96472e-08	Up	gi|778719075|ref|XP_004143451.2|/6.4e-276/PREDICTED: protein TRANSPARENT TESTA 12-like [Cucumis sativus]
Csa_6G020730	2.65069	4.87275e-08	Up	gi|700190705|gb|KGN45909.1|/9.4e-116/hypothetical protein Csa_6G020230 [Cucumis sativus]
Csa_2G362450	2.63319	3.83502e-25	Up	gi|700207513|gb|KGN62632.1|/1.1e-255/hypothetical protein Csa_2G362450 [Cucumis sativus]
Csa_5G169060	2.62449	3.49944e-05	Up	gi|700195193|gb|KGN50370.1|/0.0e+00/hypothetical protein Csa_5G169060 [Cucumis sativus]
Csa_3G183950	2.60922	8.49103e-59	Up	gi|449445987|ref|XP_004140753.1|/0.0e+00/PREDICTED: heat shock protein 83 [Cucumis sativus]
Csa_6G445240	2.60666	3.50041e-05	Up	gi|449451010|ref|XP_004143255.1|/0.0e+00/PREDICTED: phenylalanine ammonia-lyase 1 [Cucumis sativus]
Csa_3G214590	2.57989	0.000130908	Up	gi|449464514|ref|XP_004149974.1|/2.0e-72/PREDICTED: basic blue protein-like [Cucumis sativus]
Csa_6G366250	2.57648	9.24547e-142	Up	gi|700192423|gb|KGN47627.1|/2.0e-274/hypothetical protein Csa_6G366250 [Cucumis sativus]
Csa_6G125240	2.56828	2.54667e-10	Up	gi|449444564|ref|XP_004140044.1|/0.0e+00/PREDICTED: indole-3-acetic acid-amido synthetase GH3.6-like [Cucumis sativus]
Csa_3G889760	2.55743	2.75854e-15	Up	gi|449437008|ref|XP_004136284.1|/1.2e-290/PREDICTED: 7-deoxyloganetin glucosyltransferase [Cucumis sativus]
Csa_1G534750	2.5519	1.93216e-06	Up	gi|449454971|ref|XP_004145227.1|/5.5e-147/PREDICTED: endochitinase PR4-like [Cucumis sativus]
Csa_2G021500	2.54838	1.71244e-75	Up	gi|449442847|ref|XP_004139192.1|/7.2e-100/PREDICTED: miraculin-like [Cucumis sativus]
Csa_1G600170	2.51396	2.66909e-09	Up	gi|700211281|gb|KGN66377.1|/6.3e-156/hypothetical protein Csa_1G600170 [Cucumis sativus]
Csa_4G000830	2.50371	5.36363e-18	Up	gi|700197605|gb|KGN52763.1|/1.4e-46/hypothetical protein Csa_4G000830 [Cucumis sativus]
Csa_3G710870	2.49723	5.50609e-31	Up	gi|700203527|gb|KGN58660.1|/5.0e-144/hypothetical protein Csa_3G710870 [Cucumis sativus]
Csa_3G119700	2.49272	1.77756e-46	Up	gi|778676947|ref|XP_011650695.1|/3.6e-177/PREDICTED: probable WRKY transcription factor 46 [Cucumis sativus]
Csa_4G047890	2.47393	0.0002022	Up	gi|449457644|ref|XP_004146558.1|/4.5e-107/PREDICTED: uncharacterized protein LOC101218947 [Cucumis sativus]
Csa_7G428990	2.46949	0.000130941	Up	gi|449436255|ref|XP_004135908.1|/1.9e-310/PREDICTED: vicianin hydrolase [Cucumis sativus]
Csa_1G537470	2.45311	4.56971e-41	Up	gi|449435880|ref|XP_004135722.1|/3.4e-131/PREDICTED: cannabidiolic acid synthase-like [Cucumis sativus]
Csa_5G285030	2.41479	4.03088e-17	Up	gi|700195661|gb|KGN50838.1|/5.1e-36/hypothetical protein Csa_5G285030 [Cucumis sativus]
Csa_5G606840	2.41185	3.85765e-70	Up	gi|700196817|gb|KGN51994.1|/2.4e-225/hypothetical protein Csa_5G606840 [Cucumis sativus]
Csa_6G498430	2.40655	1.30647e-32	Up	gi|778718967|ref|XP_004143546.2|/3.0e-278/PREDICTED: UDP-glycosyltransferase 91A1-like [Cucumis sativus]
Csa_3G017110	2.39699	0.000716794	Up	gi|449459012|ref|XP_004147240.1|/4.7e-57/PREDICTED: uncharacterized protein LOC101207186 [Cucumis sativus]
Csa_5G517070	2.39626	0.000473084	Up	gi|778708576|ref|XP_011656238.1|/1.1e-154/PREDICTED: uncharacterized protein LOC105435689 [Cucumis sativus]
Csa_6G088720	2.37704	6.64924e-23	Up	gi|700191190|gb|KGN46394.1|/2.7e-288/hypothetical protein Csa_6G088720 [Cucumis sativus]
Csa_3G124810	2.37126	2.05432e-09	Up	gi|700201428|gb|KGN56561.1|/5.4e-238/hypothetical protein Csa_3G124810 [Cucumis sativus]
Csa_1G051690	2.36729	0.000167858	Up	gi|778658187|ref|XP_004153127.2|/8.0e-93/PREDICTED: uncharacterized protein LOC101220090 [Cucumis sativus]
Csa_1G011540	2.36149	2.44591e-22	Up	gi|700208606|gb|KGN63702.1|/7.3e-172/hypothetical protein Csa_1G011540 [Cucumis sativus]
Csa_2G371110	2.3594	6.00733e-06	Up	gi|778671873|ref|XP_004148417.2|/2.5e-175/PREDICTED: mitochondrial uncoupling protein 5-like [Cucumis sativus]
Csa_1G537320	2.35602	1.41735e-11	Up	gi|449435504|ref|XP_004135535.1|/0.0e+00/PREDICTED: phospholipase A1-Igamma1, chloroplastic [Cucumis sativus]
Csa_6G418940	2.34992	6.39059e-13	Up	gi|700192742|gb|KGN47946.1|/3.7e-153/hypothetical protein Csa_6G418940 [Cucumis sativus]
Csa_5G240140	2.33703	4.15419e-29	Up	gi|778701630|ref|XP_004146424.2|/0.0e+00/PREDICTED: uncharacterized protein LOC101206229 [Cucumis sativus]
Csa_6G418400	2.33551	9.88896e-16	Up	gi|700192736|gb|KGN47940.1|/1.7e-136/hypothetical protein Csa_6G418400 [Cucumis sativus]
Csa_4G010410	2.3306	4.72162e-38	Up	gi|778689815|ref|XP_011653021.1|/5.2e-303/PREDICTED: uncharacterized protein LOC101222760 [Cucumis sativus]
Csa_2G377870	2.31378	9.22297e-07	Up	gi|778672160|ref|XP_011649751.1|/1.2e-204/PREDICTED: uncharacterized protein LOC101214952 [Cucumis sativus]
Csa_3G359120	2.31261	3.87163e-178	Up	gi|700202742|gb|KGN57875.1|/0.0e+00/hypothetical protein Csa_3G359120 [Cucumis sativus]
Csa_2G023850	2.30189	7.77238e-12	Up	gi|700205799|gb|KGN60918.1|/1.5e-123/hypothetical protein Csa_2G023850 [Cucumis sativus]
Csa_3G782840	2.29418	2.72348e-08	Up	gi|778684543|ref|XP_004136722.2|/0.0e+00/PREDICTED: calcium-dependent protein kinase 26-like [Cucumis sativus]
Csa_4G279800	2.28828	1.27199e-36	Up	gi|449449006|ref|XP_004142256.1|/1.6e-260/PREDICTED: beta-D-glucosyl crocetin beta-1,6-glucosyltransferase-like [Cucumis sativus]
Csa_6G376250	2.28011	8.98808e-05	Up	gi|449463432|ref|XP_004149438.1|/3.0e-92/PREDICTED: probable calcium-binding protein CML44 [Cucumis sativus]
Csa_2G006880	2.25847	9.72069e-29	Up	gi|778666119|ref|XP_004139412.2|/2.8e-137/PREDICTED: blue copper protein-like [Cucumis sativus]
Csa_5G647390	2.24602	4.43312e-16	Up	gi|449447725|ref|XP_004141618.1|/1.1e-197/PREDICTED: probable carboxylesterase 18 [Cucumis sativus]
Csa_2G349630	2.23978	7.43484e-148	Up	gi|449450616|ref|XP_004143058.1|/5.6e-132/PREDICTED: sufE-like protein 2, chloroplastic [Cucumis sativus]
Csa_6G504480	2.23447	1.66999e-06	Up	gi|778719545|ref|XP_004150003.2|/8.3e-249/PREDICTED: uncharacterized AAA domain-containing protein C31G5.19-like [Cucumis sativus]
Csa_7G375830	2.22719	0.000857755	Up	gi|778727429|ref|XP_011659259.1|/1.0e-70/PREDICTED: ethylene-responsive transcription factor ERF098-like [Cucumis sativus]
Csa_7G033380	2.21883	0.00038463	Up	gi|449453740|ref|XP_004144614.1|/0.0e+00/PREDICTED: BTB/POZ domain-containing protein At5g48130 [Cucumis sativus]
Csa_3G892750	2.2084	8.99042e-05	Up	gi|449436942|ref|XP_004136251.1|/0.0e+00/PREDICTED: probable rhamnogalacturonate lyase B [Cucumis sativus]
Csa_6G516960	2.20269	2.55682e-46	Up	gi|449433892|ref|XP_004134730.1|/6.7e-104/PREDICTED: F-box protein At4g05010 [Cucumis sativus]
Csa_4G092990	2.19502	1.12581e-05	Up	gi|449438847|ref|XP_004137199.1|/5.6e-126/PREDICTED: biotin carboxyl carrier protein of acetyl-CoA carboxylase 2, chloroplastic [Cucumis sativus]
Csa_6G500530	2.18961	3.08082e-65	Up	gi|449451449|ref|XP_004143474.1|/1.1e-94/PREDICTED: lipoxygenase homology domain-containing protein 1-like [Cucumis sativus]
Csa_6G424530	2.17365	4.77851e-05	Up	gi|700192809|gb|KGN48013.1|/5.5e-231/Sugar transporter [Cucumis sativus]
Csa_6G183200	2.16993	1.18631e-07	Up	gi|449450934|ref|XP_004143217.1|/0.0e+00/PREDICTED: uncharacterized protein LOC101206451 isoform X1 [Cucumis sativus]
Csa_6G405340	2.15697	2.36459e-13	Up	gi|449464386|ref|XP_004149910.1|/9.7e-285/PREDICTED: mannan endo-1,4-beta-mannosidase 6 [Cucumis sativus]
Csa_3G133170	2.15528	1.69355e-05	Up	gi|778677941|ref|XP_004134384.2|/0.0e+00/PREDICTED: purple acid phosphatase 23 [Cucumis sativus]
Csa_3G881920	2.14456	6.84984e-15	Up	gi|449437052|ref|XP_004136306.1|/0.0e+00/PREDICTED: probable xyloglucan glycosyltransferase 5 [Cucumis sativus]
Csa_3G742600	2.12832	0.000305221	Up	gi|778683937|ref|XP_011651970.1|/0.0e+00/PREDICTED: uncharacterized protein LOC101216551 [Cucumis sativus]
Csa_6G213910	2.1236	1.13414e-06	Up	gi|449465781|ref|XP_004150606.1|/5.1e-184/PREDICTED: peroxidase P7-like [Cucumis sativus]
Csa_3G182150	2.09458	9.43417e-14	Up	gi|449446033|ref|XP_004140776.1|/9.2e-99/PREDICTED: uncharacterized protein LOC101216404 [Cucumis sativus]
Csa_4G430820	2.08517	0.00045434	Up	gi|449453163|ref|XP_004144328.1|/0.0e+00/PREDICTED: probable auxin efflux carrier component 1b [Cucumis sativus]
Csa_1G595860	2.07949	1.57423e-19	Up	gi|700211186|gb|KGN66282.1|/9.2e-209/hypothetical protein Csa_1G595860 [Cucumis sativus]
Csa_3G853150	2.074	5.98129e-07	Up	gi|449460135|ref|XP_004147801.1|/4.7e-304/PREDICTED: cytochrome P450 CYP82D47-like [Cucumis sativus]
Csa_3G238100	2.07366	2.354e-124	Up	gi|778680385|ref|XP_004146239.2|/0.0e+00/PREDICTED: metal-nicotianamine transporter YSL3 isoform X1 [Cucumis sativus]
Csa_7G162550	2.06739	8.27418e-38	Up	gi|449465160|ref|XP_004150296.1|/1.2e-143/PREDICTED: zinc transporter 11 [Cucumis sativus]
Csa_2G378000	2.0572	1.46626e-12	Up	gi|778672202|ref|XP_011649760.1|/3.2e-192/PREDICTED: neurofilament heavy polypeptide [Cucumis sativus]
Csa_3G852620	2.04745	1.1506e-12	Up	gi|449460141|ref|XP_004147804.1|/4.4e-312/PREDICTED: cytochrome P450 CYP82D47-like [Cucumis sativus]
Csa_6G008860	2.03342	4.69597e-07	Up	gi|449441612|ref|XP_004138576.1|/0.0e+00/PREDICTED: rop guanine nucleotide exchange factor 5 [Cucumis sativus]
Csa_7G426460	2.02728	4.06312e-09	Up	gi|449436323|ref|XP_004135942.1|/2.5e-291/PREDICTED: polyamine oxidase 1 [Cucumis sativus]
Csa_6G498410	2.0261	2.65545e-26	Up	gi|700193489|gb|KGN48693.1|/2.0e-246/hypothetical protein Csa_6G498410 [Cucumis sativus]
Csa_3G124790	2.02191	1.5563e-05	Up	gi|449432203|ref|XP_004133889.1|/7.3e-181/PREDICTED: uncharacterized protein LOC101208043 [Cucumis sativus]
Csa_6G418410	2.01732	5.06401e-28	Up	gi|778716392|ref|XP_004140239.2|/2.3e-281/PREDICTED: UDP-glycosyltransferase 74E2-like [Cucumis sativus]
Csa_6G486780	2	1.69405e-05	Up	gi|700193201|gb|KGN48405.1|/5.3e-83/hypothetical protein Csa_6G486780 [Cucumis sativus]
Csa_7G059660	1.99289	4.8227e-182	Up	gi|778724290|ref|XP_011658777.1|/4.1e-294/PREDICTED: 7-deoxyloganetin glucosyltransferase-like [Cucumis sativus]
Csa_6G515490	1.98793	0.000857942	Up	gi|700193936|gb|KGN49140.1|/2.5e-163/hypothetical protein Csa_6G515490 [Cucumis sativus]
Csa_6G146940	1.96523	0.000183615	Up	gi|449456026|ref|XP_004145751.1|/0.0e+00/PREDICTED: uncharacterized protein LOC101217919 [Cucumis sativus]
Csa_2G006150	1.96403	0.00075493	Up	gi|449443095|ref|XP_004139316.1|/3.1e-98/PREDICTED: signal peptidase complex catalytic subunit SEC11C-like [Cucumis sativus]
Csa_3G853160	1.95602	2.63982e-103	Up	gi|449460175|ref|XP_004147821.1|/5.0e-306/PREDICTED: cytochrome P450 CYP82D47-like [Cucumis sativus]
Csa_2G360800	1.95326	4.95302e-05	Up	gi|778671219|ref|XP_011649594.1|/4.9e-146/PREDICTED: uncharacterized protein LOC101218655 isoform X1 [Cucumis sativus]
Csa_4G055990	1.95228	8.09487e-13	Up	gi|449462543|ref|XP_004149000.1|/1.6e-153/PREDICTED: pentatricopeptide repeat-containing protein At4g19440, chloroplastic [Cucumis sativus]
Csa_3G822100	1.95118	3.6505e-76	Up	gi|449437731|ref|XP_004136644.1|/2.5e-81/PREDICTED: two-component response regulator ARR9 [Cucumis sativus]
Csa_1G597800	1.93411	1.20704e-22	Up	gi|700211237|gb|KGN66333.1|/0.0e+00/hypothetical protein Csa_1G597800 [Cucumis sativus]
Csa_5G603370	1.93371	2.73193e-19	Up	gi|700196663|gb|KGN51840.1|/1.9e-275/hypothetical protein Csa_5G603370 [Cucumis sativus]
Csa_5G175820	1.92057	0.000123063	Up	gi|700195281|gb|KGN50458.1|/3.0e-245/hypothetical protein Csa_5G175820 [Cucumis sativus]
Csa_5G168880	1.91028	2.66616e-09	Up	gi|700195174|gb|KGN50351.1|/2.5e-25/hypothetical protein Csa_5G168880 [Cucumis sativus]
Csa_5G139450	1.89821	3.51798e-83	Up	gi|449456383|ref|XP_004145929.1|/2.4e-158/PREDICTED: two-component response regulator-like APRR7 isoform X1 [Cucumis sativus]
Csa_1G120420	1.89354	0.000105891	Up	gi|778659157|ref|XP_004139553.2|/3.6e-159/PREDICTED: alpha carbonic anhydrase 7-like [Cucumis sativus]
Csa_3G002430	1.88858	2.91814e-07	Up	gi|700200489|gb|KGN55622.1|/2.5e-61/hypothetical protein Csa_3G002430 [Cucumis sativus]
Csa_4G631060	1.88793	1.30623e-06	Up	gi|449456637|ref|XP_004146055.1|/1.3e-248/PREDICTED: uncharacterized protein LOC101214651 [Cucumis sativus]
Csa_5G155450	1.87479	1.89454e-133	Up	gi|449452358|ref|XP_004143926.1|/3.2e-137/PREDICTED: protein P21-like [Cucumis sativus]
Csa_3G859630	1.87447	0.000572095	Up	gi|700204843|gb|KGN59976.1|/9.9e-279/hypothetical protein Csa_3G859630 [Cucumis sativus]
Csa_1G046060	1.86743	2.49324e-35	Up	gi|449469695|ref|XP_004152554.1|/3.2e-225/PREDICTED: probable inactive poly [ADP-ribose] polymerase SRO5 isoform X1 [Cucumis sativus]
Csa_6G094690	1.85756	3.33963e-12	Up	gi|700191247|gb|KGN46451.1|/9.8e-217/hypothetical protein Csa_6G094690 [Cucumis sativus]
Csa_6G366280	1.85114	9.11861e-09	Up	gi|449452887|ref|XP_004144190.1|/1.1e-267/PREDICTED: UDP-glycosyltransferase 74E2-like [Cucumis sativus]
Csa_7G072740	1.84866	2.82425e-38	Up	gi|449438647|ref|XP_004137099.1|/3.5e-279/PREDICTED: limonoid UDP-glucosyltransferase-like [Cucumis sativus]
Csa_2G174670	1.84013	1.38757e-07	Up	gi|700206482|gb|KGN61601.1|/4.4e-60/hypothetical protein Csa_2G174670 [Cucumis sativus]
Csa_6G091960	1.8365	0.000823102	Up	gi|700191219|gb|KGN46423.1|/2.6e-70/hypothetical protein Csa_6G091960 [Cucumis sativus]
Csa_5G141110	1.8134	9.17248e-11	Up	gi|449456311|ref|XP_004145893.1|/1.4e-173/PREDICTED: short-chain dehydrogenase TIC 32, chloroplastic-like isoform X1 [Cucumis sativus]
Csa_3G362650	1.81318	8.6972e-09	Up	gi|700202748|gb|KGN57881.1|/1.1e-56/hypothetical protein Csa_3G362650 [Cucumis sativus]
Csa_4G304760	1.80453	5.09656e-34	Up	gi|778693631|ref|XP_004147931.2|/6.1e-117/PREDICTED: probable glutathione S-transferase [Cucumis sativus]
Csa_6G522650	1.79238	0.000879616	Up	gi|700194167|gb|KGN49371.1|/3.3e-109/hypothetical protein Csa_6G522650 [Cucumis sativus]
Csa_5G636620	1.78559	5.33951e-15	Up	gi|449447635|ref|XP_004141573.1|/6.6e-85/PREDICTED: probable calcium-binding protein CML30 [Cucumis sativus]
Csa_4G303680	1.78146	2.92557e-108	Up	gi|778693603|ref|XP_004147912.2|/2.1e-112/PREDICTED: probable glutathione S-transferase [Cucumis sativus]
Csa_4G064650	1.77924	9.82857e-212	Up	gi|449460060|ref|XP_004147764.1|/5.0e-127/PREDICTED: probable glutathione S-transferase parC isoform X1 [Cucumis sativus]
Csa_3G813040	1.77187	9.11015e-05	Up	gi|700204226|gb|KGN59359.1|/2.5e-51/hypothetical protein Csa_3G813040 [Cucumis sativus]
Csa_5G615220	1.7716	2.40954e-140	Up	gi|449465551|ref|XP_004150491.1|/1.9e-38/PREDICTED: copper transport protein CCH [Cucumis sativus]
Csa_7G395260	1.75857	1.68898e-17	Up	gi|449436533|ref|XP_004136047.1|/0.0e+00/PREDICTED: potassium transporter 5-like [Cucumis sativus]
Csa_1G073080	1.75546	5.803e-10	Up	gi|700209552|gb|KGN64648.1|/0.0e+00/hypothetical protein Csa_1G073080 [Cucumis sativus]
Csa_4G646180	1.75457	2.98821e-10	Up	gi|449447132|ref|XP_004141323.1|/7.5e-231/PREDICTED: protein IQ-DOMAIN 1 [Cucumis sativus]
Csa_2G000460	1.74582	6.62405e-08	Up	gi|449446594|ref|XP_004141056.1|/0.0e+00/PREDICTED: probable polyamine oxidase 5 [Cucumis sativus]
Csa_3G779010	1.74048	3.48917e-05	Up	gi|449437456|ref|XP_004136508.1|/3.6e-109/PREDICTED: protein YLS9 [Cucumis sativus]
Csa_2G404910	1.73864	1.16958e-06	Up	gi|449442064|ref|XP_004138802.1|/0.0e+00/PREDICTED: probable inactive leucine-rich repeat receptor-like protein kinase At1g66830 isoform X1 [Cucumis sativus]
Csa_6G107940	1.73493	4.02572e-189	Up	gi|449445483|ref|XP_004140502.1|/2.2e-69/PREDICTED: cytochrome b5 isoform E-like [Cucumis sativus]
Csa_6G179450	1.73207	3.96168e-12	Up	gi|700191834|gb|KGN47038.1|/4.5e-70/hypothetical protein Csa_6G179450 [Cucumis sativus]
Csa_5G310810	1.7318	2.31451e-09	Up	gi|778702021|ref|XP_011655123.1|/0.0e+00/PREDICTED: calcium-transporting ATPase 4, plasma membrane-type-like [Cucumis sativus]
Csa_3G121720	1.72792	6.18192e-08	Up	gi|449432134|ref|XP_004133855.1|/1.3e-292/PREDICTED: probable polygalacturonase [Cucumis sativus]
Csa_3G567330	1.72507	7.2006e-07	Up	gi|700203031|gb|KGN58164.1|/1.1e-94/hypothetical protein Csa_3G567330 [Cucumis sativus]
Csa_6G032470	1.72469	3.43368e-06	Up	gi|778710098|ref|XP_011656519.1|/2.6e-133/PREDICTED: uncharacterized protein LOC101211044 [Cucumis sativus]
Csa_7G429560	1.72128	2.5632e-05	Up	gi|778728749|ref|XP_004136107.2|/6.7e-99/PREDICTED: callose synthase 2 isoform X2 [Cucumis sativus]
Csa_5G603910	1.7212	1.85579e-41	Up	gi|449434875|ref|XP_004135221.1|/4.5e-102/PREDICTED: two-component response regulator ARR5 [Cucumis sativus]
Csa_3G020080	1.69417	6.21517e-76	Up	gi|778675417|ref|XP_004147203.2|/1.2e-97/PREDICTED: small heat shock protein, chloroplastic-like isoform X2 [Cucumis sativus]
Csa_4G193250	1.69177	7.90042e-11	Up	gi|449459638|ref|XP_004147553.1|/2.3e-192/PREDICTED: NAC domain-containing protein 100-like [Cucumis sativus]
Csa_7G072220	1.69141	1.32194e-06	Up	gi|778724991|ref|XP_004137096.2|/1.3e-300/PREDICTED: putative UDP-glucose glucosyltransferase [Cucumis sativus]
Csa_7G072780	1.68517	1.16271e-148	Up	gi|700188658|gb|KGN43891.1|/5.9e-151/NtPRp27-like protein [Cucumis sativus]
Csa_7G071700	1.68344	2.56248e-05	Up	gi|449438637|ref|XP_004137094.1|/1.3e-204/PREDICTED: cinnamyl alcohol dehydrogenase 1 [Cucumis sativus]
Csa_2G176700	1.6821	5.58956e-103	Up	gi|700206488|gb|KGN61607.1|/8.0e-18/hypothetical protein Csa_2G176700 [Cucumis sativus]
Csa_4G038620	1.67377	3.8851e-14	Up	gi|449462884|ref|XP_004149165.1|/5.0e-265/PREDICTED: anthocyanidin 3-O-glucosyltransferase 5-like [Cucumis sativus]
Csa_1G527870	1.67264	1.96029e-06	Up	gi|449472906|ref|XP_004153730.1|/2.1e-82/PREDICTED: 18.5 kDa class I heat shock protein-like [Cucumis sativus]
Csa_2G074200	1.6686	3.50547e-32	Up	gi|700206139|gb|KGN61258.1|/0.0e+00/hypothetical protein Csa_2G074200 [Cucumis sativus]
Csa_7G396450	1.66491	6.97741e-16	Up	gi|778728020|ref|XP_004136033.2|/0.0e+00/PREDICTED: ABC transporter C family member 14-like [Cucumis sativus]
Csa_4G665120	1.65975	1.12037e-17	Up	gi|778697315|ref|XP_011654294.1|/5.4e-83/PREDICTED: uncharacterized protein LOC101220453 [Cucumis sativus]
Csa_2G033950	1.65232	4.00381e-17	Up	gi|449454024|ref|XP_004144756.1|/0.0e+00/PREDICTED: pyrophosphate-energized vacuolar membrane proton pump 1 [Cucumis sativus]
Csa_2G005960	1.651	2.72165e-75	Up	gi|700205531|gb|KGN60650.1|/4.4e-27/hypothetical protein Csa_2G005960 [Cucumis sativus]
Csa_2G295990	1.63941	1.02242e-06	Up	gi|778670122|ref|XP_011649376.1|/0.0e+00/PREDICTED: pentatricopeptide repeat-containing protein At4g39530 [Cucumis sativus]
Csa_6G513530	1.63859	7.86869e-54	Up	gi|700193885|gb|KGN49089.1|/1.6e-190/hypothetical protein Csa_6G513530 [Cucumis sativus]
Csa_6G077410	1.63778	8.38334e-10	Up	gi|700191040|gb|KGN46244.1|/3.8e-165/hypothetical protein Csa_6G077410 [Cucumis sativus]
Csa_4G614170	1.63415	8.47946e-09	Up	gi|778695370|ref|XP_011653983.1|/3.3e-100/PREDICTED: uncharacterized protein LOC105435279 [Cucumis sativus]
Csa_6G094750	1.63387	0.000260941	Up	gi|700191253|gb|KGN46457.1|/6.5e-273/hypothetical protein Csa_6G094750 [Cucumis sativus]
Csa_1G033130	1.6273	4.81748e-12	Up	gi|778656829|ref|XP_004137582.2|/1.5e-132/PREDICTED: glutathione S-transferase U9-like [Cucumis sativus]
Csa_3G903530	1.6263	1.70502e-14	Up	gi|700205280|gb|KGN60413.1|/1.9e-258/hypothetical protein Csa_3G903530 [Cucumis sativus]
Csa_1G522000	1.62504	2.99803e-09	Up	gi|778661465|ref|XP_011658156.1|/1.3e-284/PREDICTED: glucan endo-1,3-beta-glucosidase [Cucumis sativus]
Csa_4G285780	1.61325	4.77661e-52	Up	gi|700198944|gb|KGN54102.1|/4.2e-200/Peroxidase [Cucumis sativus]
Csa_6G354370	1.60476	0.000199454	Up	gi|700192311|gb|KGN47515.1|/8.1e-187/hypothetical protein Csa_6G354370 [Cucumis sativus]
Csa_6G052760	1.60117	0.000367292	Up	gi|700190897|gb|KGN46101.1|/0.0e+00/hypothetical protein Csa_6G052760 [Cucumis sativus]
Csa_6G006780	1.59774	4.43118e-07	Up	gi|700190488|gb|KGN45692.1|/2.5e-106/hypothetical protein Csa_6G006780 [Cucumis sativus]
Csa_1G696530	1.59569	0.000339923	Up	gi|700211724|gb|KGN66820.1|/1.7e-69/hypothetical protein Csa_1G696530 [Cucumis sativus]
Csa_3G646530	1.58895	5.17449e-171	Up	gi|700203333|gb|KGN58466.1|/1.2e-160/hypothetical protein Csa_3G646530 [Cucumis sativus]
Csa_3G731130	1.5858	1.34254e-11	Up	gi|778683209|ref|XP_004137715.2|/2.0e-89/PREDICTED: trihelix transcription factor GT-3b [Cucumis sativus]
Csa_1G097730	1.58221	4.22157e-06	Up	gi|449455848|ref|XP_004145662.1|/5.1e-96/PREDICTED: uncharacterized protein LOC101214890 [Cucumis sativus]
Csa_3G881740	1.57994	2.01475e-05	Up	gi|700205028|gb|KGN60161.1|/1.8e-275/hypothetical protein Csa_3G881740 [Cucumis sativus]
Csa_2G382440	1.57086	4.15512e-18	Up	gi|778672592|ref|XP_011649835.1|/1.4e-174/PREDICTED: flotillin-like protein 4 [Cucumis sativus]
Csa_1G042620	1.56768	1.37722e-12	Up	gi|700209056|gb|KGN64152.1|/2.3e-184/hypothetical protein Csa_1G042620 [Cucumis sativus]
Csa_4G051530	1.56191	7.09353e-46	Up	gi|449464062|ref|XP_004149748.1|/0.0e+00/PREDICTED: endoglucanase 6-like [Cucumis sativus]
Csa_1G033120	1.55542	2.02606e-60	Up	gi|778656826|ref|XP_004137407.2|/3.2e-132/PREDICTED: glutathione S-transferase U9-like [Cucumis sativus]
Csa_4G001910	1.55441	7.88258e-06	Up	gi|449469068|ref|XP_004152243.1|/1.3e-192/PREDICTED: bifunctional epoxide hydrolase 2-like [Cucumis sativus]
Csa_3G119480	1.5503	2.31794e-07	Up	gi|778676854|ref|XP_011650674.1|/1.6e-137/PREDICTED: uncharacterized protein At4g00950 isoform X1 [Cucumis sativus]
Csa_3G126940	1.55001	1.58735e-150	Up	gi|449432299|ref|XP_004133937.1|/1.6e-125/PREDICTED: probable glutathione S-transferase [Cucumis sativus]
Csa_5G608020	1.54983	9.92083e-05	Up	gi|449435272|ref|XP_004135419.1|/3.6e-165/PREDICTED: peroxidase 11 [Cucumis sativus]
Csa_5G586550	1.54694	1.51923e-05	Up	gi|700196456|gb|KGN51633.1|/1.1e-92/hypothetical protein Csa_5G586550 [Cucumis sativus]
Csa_6G450430	1.54483	9.35307e-10	Up	gi|778717422|ref|XP_011657692.1|/2.3e-276/PREDICTED: uncharacterized protein LOC101207103 [Cucumis sativus]
Csa_6G490900	1.53903	5.85321e-16	Up	gi|449448318|ref|XP_004141913.1|/3.1e-215/PREDICTED: uncharacterized protein LOC101216077 [Cucumis sativus]
Csa_3G732630	1.53587	3.05837e-06	Up	gi|700203673|gb|KGN58806.1|/5.0e-94/hypothetical protein Csa_3G732630 [Cucumis sativus]
Csa_3G308190	1.53295	4.06596e-25	Up	gi|449456206|ref|XP_004145841.1|/1.5e-250/PREDICTED: U-box domain-containing protein 21 [Cucumis sativus]
Csa_6G004520	1.53166	1.42466e-11	Up	gi|700190457|gb|KGN45661.1|/0.0e+00/hypothetical protein Csa_6G004520 [Cucumis sativus]
Csa_7G031640	1.52769	8.1075e-64	Up	gi|700188170|gb|KGN43403.1|/1.3e-196/hypothetical protein Csa_7G031640 [Cucumis sativus]
Csa_2G004720	1.52637	3.26835e-07	Up	gi|449443143|ref|XP_004139340.1|/4.4e-71/PREDICTED: multiprotein-bridging factor 1c [Cucumis sativus]
Csa_6G497350	1.52563	7.99756e-06	Up	gi|525507122|ref|NP_001267599.1|/3.5e-210/probable mannitol dehydrogenase-like [Cucumis sativus]
Csa_7G042990	1.51956	4.93379e-82	Up	gi|700188273|gb|KGN43506.1|/4.2e-269/hypothetical protein Csa_7G042990 [Cucumis sativus]
Csa_5G173500	1.51179	0.000200608	Up	gi|778700636|ref|XP_004143706.2|/5.8e-94/PREDICTED: probable calcium-binding protein CML44 [Cucumis sativus]
Csa_4G652810	1.5037	0.000990069	Up	gi|449455565|ref|XP_004145523.1|/9.0e-97/PREDICTED: uncharacterized protein LOC101218391 [Cucumis sativus]
Csa_4G099750	1.50309	1.97375e-32	Up	gi|449438809|ref|XP_004137180.1|/8.1e-271/PREDICTED: protein TRANSPARENT TESTA 12-like [Cucumis sativus]
Csa_3G141880	1.50188	1.38376e-19	Up	gi|449433273|ref|XP_004134422.1|/1.2e-278/PREDICTED: serine/threonine-protein kinase BLUS1 [Cucumis sativus]
Csa_1G009610	1.50184	1.32855e-31	Up	gi|449440768|ref|XP_004138156.1|/0.0e+00/PREDICTED: ABC transporter A family member 7 [Cucumis sativus]
Csa_3G119370	1.50043	0.000105642	Up	gi|700201270|gb|KGN56403.1|/0.0e+00/hypothetical protein Csa_3G119370 [Cucumis sativus]
Csa_4G314390	1.49743	2.75565e-49	Up	gi|449461791|ref|XP_004148625.1|/1.1e-219/PREDICTED: dehydration-responsive element-binding protein 2A-like [Cucumis sativus]
Csa_5G602730	1.49731	3.40203e-40	Up	gi|449435386|ref|XP_004135476.1|/2.4e-198/PREDICTED: WAT1-related protein At1g70260 [Cucumis sativus]
Csa_3G143580	1.49652	3.19877e-35	Up	gi|449432632|ref|XP_004134103.1|/2.5e-104/PREDICTED: auxin-responsive protein IAA4 [Cucumis sativus]
Csa_1G044880	1.49576	1.35506e-169	Up	gi|449469456|ref|XP_004152436.1|/5.3e-150/PREDICTED: zerumbone synthase-like [Cucumis sativus]
Csa_6G185320	1.49553	2.21792e-06	Up	gi|778713793|ref|XP_011657127.1|/0.0e+00/PREDICTED: ABC transporter G family member 31 [Cucumis sativus]
Csa_2G348890	1.49548	1.53031e-254	Up	gi|449450446|ref|XP_004142973.1|/2.8e-243/PREDICTED: ATP-citrate synthase alpha chain protein 1 [Cucumis sativus]
Csa_6G020180	-1.50451	2.72565e-13	Down	gi|778709895|ref|XP_004138359.2|/9.0e-62/PREDICTED: uncharacterized protein LOC101208209 isoform X1 [Cucumis sativus]
Csa_6G187910	-1.50537	1.32934e-32	Down	gi|449450924|ref|XP_004143212.1|/4.3e-46/PREDICTED: uncharacterized protein LOC101205268 [Cucumis sativus]
Csa_3G045120	-1.51457	0.00012293	Down	gi|700200865|gb|KGN55998.1|/0.0e+00/hypothetical protein Csa_3G045120 [Cucumis sativus]
Csa_4G420210	-1.51603	1.64789e-19	Down	gi|449453147|ref|XP_004144320.1|/2.1e-198/PREDICTED: WAT1-related protein At5g07050-like [Cucumis sativus]
Csa_1G369490	-1.52223	2.08422e-09	Down	gi|700210258|gb|KGN65354.1|/1.4e-40/hypothetical protein Csa_1G369490 [Cucumis sativus]
Csa_1G161090	-1.52251	5.02687e-37	Down	gi|778659417|ref|XP_011654388.1|/4.4e-207/PREDICTED: uncharacterized protein LOC101204358 [Cucumis sativus]
Csa_2G012700	-1.53343	1.83712e-05	Down	gi|700205719|gb|KGN60838.1|/1.8e-99/hypothetical protein Csa_2G012700 [Cucumis sativus]
Csa_1G599540	-1.5413	4.7524e-64	Down	gi|778663322|ref|XP_011660059.1|/8.1e-09/PREDICTED: arabinogalactan peptide 13-like [Cucumis sativus]
Csa_6G237600	-1.55256	4.82152e-173	Down	gi|449466574|ref|XP_004151001.1|/1.3e-229/PREDICTED: basic 7S globulin-like [Cucumis sativus]
Csa_7G253810	-1.55618	1.07077e-06	Down	gi|778726180|ref|XP_011659070.1|/1.1e-286/PREDICTED: polyol transporter 5-like [Cucumis sativus]
Csa_2G379990	-1.55938	1.49896e-170	Down	gi|449441934|ref|XP_004138737.1|/2.0e-213/PREDICTED: uncharacterized protein LOC101219952 [Cucumis sativus]
Csa_4G627220	-1.55973	3.90459e-07	Down	gi|449456713|ref|XP_004146093.1|/6.6e-259/PREDICTED: epidermis-specific secreted glycoprotein EP1-like [Cucumis sativus]
Csa_1G050290	-1.56	3.90318e-07	Down	gi|778658045|ref|XP_011652012.1|/4.6e-312/PREDICTED: 4-coumarate--CoA ligase-like 9 [Cucumis sativus]
Csa_2G277000	-1.56424	3.26571e-135	Down	gi|449463980|ref|XP_004149707.1|/1.7e-90/PREDICTED: uncharacterized protein LOC101213862 [Cucumis sativus]
Csa_4G431960	-1.56544	0.000867699	Down	gi|778694743|ref|XP_011653858.1|/4.2e-86/PREDICTED: sigma factor binding protein 2, chloroplastic-like [Cucumis sativus]
Csa_2G380050	-1.5667	9.97352e-13	Down	gi|700207806|gb|KGN62925.1|/1.4e-127/hypothetical protein Csa_2G380050 [Cucumis sativus]
Csa_5G636600	-1.57425	6.76484e-08	Down	gi|700197291|gb|KGN52468.1|/6.3e-41/hypothetical protein Csa_5G636600 [Cucumis sativus]
Csa_7G238400	-1.5867	0.000152549	Down	gi|449444132|ref|XP_004139829.1|/7.8e-64/PREDICTED: uncharacterized protein LOC101213583 [Cucumis sativus]
Csa_5G202350	-1.58822	1.57918e-08	Down	gi|449463028|ref|XP_004149236.1|/1.4e-107/PREDICTED: uncharacterized protein LOC101213138 [Cucumis sativus]
Csa_5G640530	-1.59683	5.6701e-13	Down	gi|700197342|gb|KGN52519.1|/2.8e-54/hypothetical protein Csa_5G640530 [Cucumis sativus]
Csa_6G103520	-1.59714	0.000717804	Down	gi|449445517|ref|XP_004140519.1|/1.5e-119/PREDICTED: dof zinc finger protein DOF3.7-like [Cucumis sativus]
Csa_3G363150	-1.60234	7.50012e-07	Down	gi|778680951|ref|XP_004149449.2|/4.3e-126/PREDICTED: probable membrane-associated kinase regulator 6 [Cucumis sativus]
Csa_2G022840	-1.61161	5.1521e-23	Down	gi|449442811|ref|XP_004139174.1|/1.5e-152/PREDICTED: F-box protein At1g55000 [Cucumis sativus]
Csa_5G630930	-1.61557	1.96098e-157	Down	gi|449449196|ref|XP_004142351.1|/2.9e-182/PREDICTED: WAT1-related protein At3g28050-like [Cucumis sativus]
Csa_6G483430	-1.62358	0.000318612	Down	gi|449461841|ref|XP_004148650.1|/1.7e-99/PREDICTED: cell wall / vacuolar inhibitor of fructosidase 2 [Cucumis sativus]
Csa_1G025080	-1.63034	4.52091e-31	Down	gi|700208780|gb|KGN63876.1|/7.9e-111/hypothetical protein Csa_1G025080 [Cucumis sativus]
Csa_5G173520	-1.64792	2.42456e-155	Down	gi|449451759|ref|XP_004143628.1|/4.1e-169/PREDICTED: F-box protein PP2-A14 isoform X1 [Cucumis sativus]
Csa_5G517800	-1.65269	1.43305e-11	Down	gi|449450038|ref|XP_004142771.1|/3.2e-89/PREDICTED: BAG family molecular chaperone regulator 2-like [Cucumis sativus]
Csa_3G837040	-1.65749	6.37655e-21	Down	gi|778685819|ref|XP_011652280.1|/7.0e-115/PREDICTED: uncharacterized protein LOC105435007 [Cucumis sativus]
Csa_2G352420	-1.66258	2.9459e-163	Down	gi|700207293|gb|KGN62412.1|/1.0e-178/hypothetical protein Csa_2G352420 [Cucumis sativus]
Csa_3G116700	-1.66344	0.000717644	Down	gi|449431940|ref|XP_004133758.1|/9.8e-115/PREDICTED: probable WRKY transcription factor 12 [Cucumis sativus]
Csa_6G507370	-1.66505	1.65632e-64	Down	gi|449434108|ref|XP_004134838.1|/4.5e-97/PREDICTED: thiosulfate sulfurtransferase 16, chloroplastic [Cucumis sativus]
Csa_4G638520	-1.66952	3.98715e-28	Down	gi|449446969|ref|XP_004141242.1|/1.2e-118/PREDICTED: protein MIZU-KUSSEI 1 [Cucumis sativus]
Csa_1G652800	-1.67319	0.000163318	Down	gi|700211552|gb|KGN66648.1|/1.6e-194/hypothetical protein Csa_1G652800 [Cucumis sativus]
Csa_5G189900	-1.68916	1.60413e-08	Down	gi|449464458|ref|XP_004149946.1|/2.3e-59/PREDICTED: thioredoxin H-type [Cucumis sativus]
Csa_5G605080	-1.69113	1.23766e-08	Down	gi|449435348|ref|XP_004135457.1|/1.7e-95/PREDICTED: zinc-finger homeodomain protein 8 [Cucumis sativus]
Csa_2G402110	-1.69324	1.64765e-25	Down	gi|449442090|ref|XP_004138815.1|/1.4e-37/PREDICTED: gibberellin-regulated protein 9 [Cucumis sativus]
Csa_6G008840	-1.69479	2.61279e-07	Down	gi|449441348|ref|XP_004138444.1|/3.5e-69/PREDICTED: uncharacterized protein LOC101209106 [Cucumis sativus]
Csa_6G309980	-1.69744	2.53797e-307	Down	gi|449466797|ref|XP_004151112.1|/0.0e+00/PREDICTED: beta-D-xylosidase 1-like [Cucumis sativus]
Csa_2G258830	-1.6984	1.89064e-06	Down	gi|778669611|ref|XP_011649277.1|/6.4e-50/PREDICTED: auxin-induced protein X15-like [Cucumis sativus]
Csa_6G490880	-1.69992	0.000213032	Down	gi|449448322|ref|XP_004141915.1|/2.4e-83/PREDICTED: uncharacterized protein LOC101216565 [Cucumis sativus]
Csa_4G053780	-1.70981	5.93815e-05	Down	gi|778691125|ref|XP_004148987.2|/0.0e+00/PREDICTED: cellulose synthase-like protein G2 [Cucumis sativus]
Csa_1G587990	-1.7125	6.33516e-89	Down	gi|700211143|gb|KGN66239.1|/0.0e+00/hypothetical protein Csa_1G587990 [Cucumis sativus]
Csa_3G176350	-1.71253	4.26193e-40	Down	gi|449460856|ref|XP_004148160.1|/2.4e-127/PREDICTED: uncharacterized protein LOC101217454 [Cucumis sativus]
Csa_3G873800	-1.71272	0.00026268	Down	gi|449437188|ref|XP_004136374.1|/0.0e+00/PREDICTED: CO(2)-response secreted protease [Cucumis sativus]
Csa_3G119300	-1.71366	5.03722e-17	Down	gi|449432018|ref|XP_004133797.1|/7.9e-160/PREDICTED: atherin-like [Cucumis sativus]
Csa_7G447100	-1.71898	0.000447897	Down	gi|449448010|ref|XP_004141759.1|/8.1e-134/PREDICTED: aquaporin TIP2-1-like [Cucumis sativus]
Csa_3G914580	-1.72144	5.96461e-49	Down	gi|700205345|gb|KGN60478.1|/3.3e-32/hypothetical protein Csa_3G914580 [Cucumis sativus]
Csa_3G814320	-1.72247	5.93657e-05	Down	gi|778684995|ref|XP_011652141.1|/0.0e+00/PREDICTED: pleiotropic drug resistance protein 3-like [Cucumis sativus]
Csa_3G875960	-1.73462	1.70798e-14	Down	gi|449437170|ref|XP_004136365.1|/4.3e-64/PREDICTED: uncharacterized protein LOC101211234 [Cucumis sativus]
Csa_3G901180	-1.74688	0.000100832	Down	gi|449436822|ref|XP_004136191.1|/2.4e-122/PREDICTED: transcription factor bHLH71 [Cucumis sativus]
Csa_3G778400	-1.76288	0.000130564	Down	gi|778684421|ref|XP_011652026.1|/3.1e-84/PREDICTED: uncharacterized protein LOC105434978 [Cucumis sativus]
Csa_1G029620	-1.76476	2.19508e-20	Down	gi|778656670|ref|XP_011649488.1|/6.2e-148/PREDICTED: protein SHOOT GRAVITROPISM 5 [Cucumis sativus]
Csa_1G051580	-1.76744	4.53954e-08	Down	gi|8216957|emb|CAB92396.1|/3.0e-72/putative transcription factor [Cucumis sativus]
Csa_1G043300	-1.77344	6.11158e-26	Down	gi|778657558|ref|XP_011651098.1|/1.8e-208/PREDICTED: uncharacterized protein LOC101212697 isoform X2 [Cucumis sativus]
Csa_3G814370	-1.78161	2.13683e-13	Down	gi|700204237|gb|KGN59370.1|/1.3e-283/hypothetical protein Csa_3G814370 [Cucumis sativus]
Csa_1G573650	-1.78975	6.74832e-196	Down	gi|449435740|ref|XP_004135652.1|/1.2e-184/PREDICTED: light-inducible protein CPRF2-like [Cucumis sativus]
Csa_1G422480	-1.79402	4.11367e-53	Down	gi|449457145|ref|XP_004146309.1|/1.0e-172/PREDICTED: xyloglucan endotransglucosylase/hydrolase protein 22 [Cucumis sativus]
Csa_7G407740	-1.80248	2.90865e-05	Down	gi|700189788|gb|KGN45021.1|/1.3e-52/hypothetical protein Csa_7G407740 [Cucumis sativus]
Csa_5G645160	-1.80611	7.5514e-13	Down	gi|700197414|gb|KGN52591.1|/1.0e-254/hypothetical protein Csa_5G645160 [Cucumis sativus]
Csa_1G011520	-1.80885	1.06757e-09	Down	gi|449440820|ref|XP_004138182.1|/2.4e-65/PREDICTED: dCTP pyrophosphatase 1-like [Cucumis sativus]
Csa_1G020890	-1.81563	6.30702e-09	Down	gi|700208702|gb|KGN63798.1|/7.7e-151/hypothetical protein Csa_1G020890 [Cucumis sativus]
Csa_7G011870	-1.81588	1.31796e-14	Down	gi|449454201|ref|XP_004144844.1|/2.7e-84/PREDICTED: ubiquitin-conjugating enzyme E2 28 [Cucumis sativus]
Csa_7G074910	-1.82776	3.29575e-109	Down	gi|659109833|ref|XP_008454905.1|/2.0e-24/PREDICTED: uncharacterized protein LOC103495210 [Cucumis melo]
Csa_4G303040	-1.82852	7.79266e-79	Down	gi|449460405|ref|XP_004147936.1|/0.0e+00/PREDICTED: protein NRT1/ PTR FAMILY 5.6 [Cucumis sativus]
Csa_1G188680	-1.83285	4.33238e-56	Down	gi|778659821|ref|XP_011655098.1|/6.1e-181/PREDICTED: probable xyloglucan endotransglucosylase/hydrolase protein 7 [Cucumis sativus]
Csa_7G014450	-1.83424	1.84076e-83	Down	gi|566006189|ref|NP_001274376.1|/1.6e-157/aquaporin PIP2-7-like [Cucumis sativus]
Csa_3G431430	-1.8365	0.000749677	Down	gi|449462926|ref|XP_004149186.1|/0.0e+00/PREDICTED: indole-3-acetic acid-amido synthetase GH3.6-like [Cucumis sativus]
Csa_3G172370	-1.84335	1.9827e-82	Down	gi|778688513|ref|XP_011652767.1|/3.5e-87/PREDICTED: MLP-like protein 28 [Cucumis sativus]
Csa_7G075040	-1.8625	1.08348e-05	Down	gi|700188739|gb|KGN43972.1|/7.2e-15/hypothetical protein Csa_7G075040 [Cucumis sativus]
Csa_3G176240	-1.86593	2.92595e-15	Down	gi|700202144|gb|KGN57277.1|/2.6e-68/hypothetical protein Csa_3G176240 [Cucumis sativus]
Csa_3G560210	-1.86766	7.82883e-09	Down	gi|449460537|ref|XP_004148002.1|/3.0e-117/PREDICTED: NAC domain-containing protein 68-like isoform X2 [Cucumis sativus]
Csa_6G448150	-1.86991	2.36326e-57	Down	gi|778717284|ref|XP_011657677.1|/1.5e-266/PREDICTED: type-1 glutamine synthetase 1-like isoform X1 [Cucumis sativus]
Csa_2G420990	-1.87297	1.23945e-25	Down	gi|449468341|ref|XP_004151880.1|/0.0e+00/PREDICTED: isocitrate lyase [Cucumis sativus]
Csa_3G331330	-1.87562	1.30655e-15	Down	gi|449467379|ref|XP_004151401.1|/2.1e-87/PREDICTED: MLP-like protein 28 [Cucumis sativus]
Csa_5G590060	-1.89171	5.81449e-08	Down	gi|700196512|gb|KGN51689.1|/1.1e-149/hypothetical protein Csa_5G590060 [Cucumis sativus]
Csa_1G038900	-1.89581	1.58691e-12	Down	gi|449439635|ref|XP_004137591.1|/0.0e+00/PREDICTED: formin-like protein 20 isoform X1 [Cucumis sativus]
Csa_4G007100	-1.90465	0.000276174	Down	gi|449468912|ref|XP_004152165.1|/0.0e+00/PREDICTED: indole-3-acetic acid-amido synthetase GH3.17-like [Cucumis sativus]
Csa_4G132690	-1.90825	5.77474e-05	Down	gi|700198649|gb|KGN53807.1|/5.5e-64/hypothetical protein Csa_4G132690 [Cucumis sativus]
Csa_6G405300	-1.92686	3.11714e-06	Down	gi|700192612|gb|KGN47816.1|/6.2e-51/hypothetical protein Csa_6G405300 [Cucumis sativus]
Csa_4G054810	-1.9297	1.11797e-28	Down	gi|449462513|ref|XP_004148985.1|/3.2e-112/PREDICTED: bidirectional sugar transporter SWEET7 [Cucumis sativus]
Csa_2G374630	-1.94737	2.57224e-22	Down	gi|449465137|ref|XP_004150285.1|/1.9e-111/PREDICTED: aquaporin TIP4-1 [Cucumis sativus]
Csa_4G638420	-1.95079	6.60748e-29	Down	gi|449446959|ref|XP_004141237.1|/1.1e-302/PREDICTED: lysine histidine transporter-like 8 [Cucumis sativus]
Csa_5G638310	-1.95842	1.05834e-16	Down	gi|449447400|ref|XP_004141456.1|/1.2e-71/PREDICTED: probable prefoldin subunit 2 [Cucumis sativus]
Csa_7G343340	-1.95858	2.3013e-69	Down	gi|778726993|ref|XP_004139706.2|/8.6e-240/PREDICTED: malonyl-CoA:anthocyanidin 5-O-glucoside-6''-O-malonyltransferase-like [Cucumis sativus]
Csa_4G310210	-1.96539	3.65513e-06	Down	gi|778693820|ref|XP_011653700.1|/5.2e-83/PREDICTED: trihelix transcription factor GT-3b isoform X2 [Cucumis sativus]
Csa_6G083030	-1.99717	9.0376e-12	Down	gi|700191113|gb|KGN46317.1|/2.7e-154/hypothetical protein Csa_6G083030 [Cucumis sativus]
Csa_2G382670	-2.03242	0.000916474	Down	gi|449441864|ref|XP_004138702.1|/1.7e-87/PREDICTED: eukaryotic translation initiation factor 5A-2 [Cucumis sativus]
Csa_3G824990	-2.04342	6.554e-145	Down	gi|449437840|ref|XP_004136698.1|/5.3e-129/PREDICTED: NAC domain-containing protein 100 isoform X1 [Cucumis sativus]
Csa_2G379300	-2.04376	3.9943e-09	Down	gi|700207780|gb|KGN62899.1|/9.7e-224/hypothetical protein Csa_2G379300 [Cucumis sativus]
Csa_7G012410	-2.04995	4.91804e-09	Down	gi|449454207|ref|XP_004144847.1|/5.0e-73/PREDICTED: heavy metal-associated isoprenylated plant protein 26-like [Cucumis sativus]
Csa_6G445220	-2.05135	0.000916672	Down	gi|449451006|ref|XP_004143253.1|/9.2e-95/PREDICTED: CASP-like protein 5A2 [Cucumis sativus]
Csa_5G352650	-2.07204	1.97348e-05	Down	gi|700195768|gb|KGN50945.1|/4.0e-127/hypothetical protein Csa_5G352650 [Cucumis sativus]
Csa_2G361840	-2.09302	1.10705e-19	Down	gi|778671411|ref|XP_011649632.1|/3.3e-280/PREDICTED: abscisic acid 8'-hydroxylase 2 isoform X1 [Cucumis sativus]
Csa_6G503880	-2.09516	3.00705e-40	Down	gi|778719518|ref|XP_004149994.2|/1.0e-167/PREDICTED: salicylate carboxymethyltransferase isoform X1 [Cucumis sativus]
Csa_6G040580	-2.09679	1.49252e-22	Down	gi|778710148|ref|XP_004140865.2|/1.6e-126/PREDICTED: MORN repeat-containing protein 1-like [Cucumis sativus]
Csa_5G623620	-2.10962	0.000541552	Down	gi|700197121|gb|KGN52298.1|/2.6e-33/hypothetical protein Csa_5G623620 [Cucumis sativus]
Csa_3G047790	-2.11151	1.52677e-06	Down	gi|700200885|gb|KGN56018.1|/4.2e-40/hypothetical protein Csa_3G047790 [Cucumis sativus]
Csa_1G541390	-2.11221	0.000541676	Down	gi|449435546|ref|XP_004135556.1|/3.5e-253/PREDICTED: patellin-4 [Cucumis sativus]
Csa_5G470570	-2.11548	0.000103907	Down	gi|700195990|gb|KGN51167.1|/4.2e-141/hypothetical protein Csa_5G470570 [Cucumis sativus]
Csa_1G045830	-2.11681	4.5938e-08	Down	gi|449469679|ref|XP_004152546.1|/8.0e-189/PREDICTED: vegetative incompatibility protein HET-E-1-like [Cucumis sativus]
Csa_1G043100	-2.14923	1.74384e-14	Down	gi|449439501|ref|XP_004137524.1|/1.6e-173/PREDICTED: E3 ubiquitin-protein ligase RING1-like [Cucumis sativus]
Csa_3G282490	-2.1571	2.40465e-09	Down	gi|700202628|gb|KGN57761.1|/9.2e-124/hypothetical protein Csa_3G282490 [Cucumis sativus]
Csa_1G025950	-2.16309	4.41003e-14	Down	gi|449439191|ref|XP_004137370.1|/2.4e-103/PREDICTED: U2 small nuclear ribonucleoprotein B'' 2-like [Cucumis sativus]
Csa_6G519580	-2.17637	1.64916e-26	Down	gi|700194102|gb|KGN49306.1|/2.6e-77/hypothetical protein Csa_6G519580 [Cucumis sativus]
Csa_3G119290	-2.17852	8.83218e-07	Down	gi|449432016|ref|XP_004133796.1|/5.3e-151/PREDICTED: leucine-rich repeat extensin-like protein 5 [Cucumis sativus]
Csa_6G081510	-2.19041	8.80854e-09	Down	gi|449471114|ref|XP_004153213.1|/2.0e-234/PREDICTED: protein SHORT-ROOT-like [Cucumis sativus]
Csa_6G198280	-2.19887	0.000378481	Down	gi|566006172|ref|NP_001274383.1|/2.9e-53/monothiol glutaredoxin-S2-like [Cucumis sativus]
Csa_4G006510	-2.22155	1.05156e-06	Down	gi|700197786|gb|KGN52944.1|/4.8e-142/hypothetical protein Csa_4G006510 [Cucumis sativus]
Csa_1G474480	-2.22635	4.98096e-05	Down	gi|778661240|ref|XP_011657745.1|/1.4e-85/PREDICTED: protein LIGHT-DEPENDENT SHORT HYPOCOTYLS 10-like [Cucumis sativus]
Csa_7G446960	-2.2375	1.0512e-06	Down	gi|449448028|ref|XP_004141768.1|/4.2e-183/PREDICTED: glyoxylate/hydroxypyruvate reductase A HPR2 [Cucumis sativus]
Csa_1G073900	-2.25149	2.76084e-16	Down	gi|449457737|ref|XP_004146604.1|/2.6e-160/PREDICTED: uncharacterized protein LOC101209953 [Cucumis sativus]
Csa_2G245470	-2.25376	7.88489e-06	Down	gi|778669299|ref|XP_004148868.2|/1.6e-154/PREDICTED: dehydration-responsive protein RD22-like [Cucumis sativus]
Csa_1G058090	-2.25939	1.37277e-05	Down	gi|449473453|ref|XP_004153885.1|/0.0e+00/PREDICTED: ankyrin repeat-containing protein At5g02620-like [Cucumis sativus]
Csa_1G187170	-2.26828	8.99766e-85	Down	gi|449443564|ref|XP_004139547.1|/3.2e-15/PREDICTED: protein TsetseEP-like [Cucumis sativus]
Csa_7G378520	-2.27643	1.46276e-199	Down	gi|525507248|ref|NP_001267662.1|/8.9e-127/auxin-induced protein AUX28-like [Cucumis sativus]
Csa_3G222790	-2.28578	0.000215542	Down	gi|449457047|ref|XP_004146260.1|/2.4e-80/PREDICTED: ferredoxin-like [Cucumis sativus]
Csa_2G011420	-2.29096	4.2612e-26	Down	gi|449442931|ref|XP_004139234.1|/5.5e-109/PREDICTED: auxin-responsive protein IAA4 [Cucumis sativus]
Csa_6G057130	-2.29496	1.61863e-05	Down	gi|449446421|ref|XP_004140970.1|/8.8e-108/PREDICTED: vacuolar iron transporter homolog 4 [Cucumis sativus]
Csa_5G602750	-2.2975	2.50198e-24	Down	gi|449434889|ref|XP_004135228.1|/6.3e-84/PREDICTED: MLP-like protein 423 [Cucumis sativus]
Csa_3G168390	-2.30559	1.82233e-24	Down	gi|449432926|ref|XP_004134249.1|/2.8e-90/PREDICTED: transcription factor bHLH147-like [Cucumis sativus]
Csa_1G162100	-2.31504	0.000315557	Down	gi|700209827|gb|KGN64923.1|/2.5e-169/hypothetical protein Csa_1G162100 [Cucumis sativus]
Csa_6G516950	-2.31719	0.000781071	Down	gi|778720680|ref|XP_011658193.1|/1.7e-88/PREDICTED: uncharacterized protein LOC105435960 [Cucumis sativus]
Csa_6G040600	-2.32193	1.61816e-05	Down	gi|449446434|ref|XP_004140976.1|/2.7e-279/PREDICTED: nodulation-signaling pathway 2 protein [Cucumis sativus]
Csa_2G061600	-2.32654	3.62272e-27	Down	gi|778667640|ref|XP_004149505.2|/0.0e+00/PREDICTED: uncharacterized protein LOC101222907 [Cucumis sativus]
Csa_4G645850	-2.33942	3.90853e-07	Down	gi|700200153|gb|KGN55311.1|/5.1e-130/hypothetical protein Csa_4G645850 [Cucumis sativus]
Csa_1G042090	-2.34196	5.42841e-18	Down	gi|449439373|ref|XP_004137460.1|/8.8e-153/PREDICTED: protein MIZU-KUSSEI 1-like [Cucumis sativus]
Csa_6G425750	-2.35364	2.19247e-07	Down	gi|778716722|ref|XP_011657588.1|/6.2e-268/PREDICTED: uncharacterized protein At5g41620 [Cucumis sativus]
Csa_4G124910	-2.35714	2.13101e-14	Down	gi|449438975|ref|XP_004137263.1|/3.8e-113/PREDICTED: zinc finger protein CONSTANS-LIKE 2-like [Cucumis sativus]
Csa_7G058030	-2.38827	0.000443956	Down	gi|778724251|ref|XP_011658766.1|/2.5e-109/PREDICTED: NAC transcription factor NAM-B2 [Cucumis sativus]
Csa_2G352410	-2.40828	1.1849e-32	Down	gi|449450324|ref|XP_004142913.1|/1.4e-120/PREDICTED: transcription factor RAX3 [Cucumis sativus]
Csa_7G067370	-2.41103	9.41377e-22	Down	gi|778724613|ref|XP_011658839.1|/4.3e-73/PREDICTED: uncharacterized protein LOC105436097 [Cucumis sativus]
Csa_2G421020	-2.42253	0.000443853	Down	gi|778673547|ref|XP_004151878.2|/4.9e-187/PREDICTED: peroxidase 39-like [Cucumis sativus]
Csa_7G305880	-2.45943	1.35487e-07	Down	gi|449443834|ref|XP_004139681.1|/5.5e-124/PREDICTED: exocyst complex component SEC5A isoform X1 [Cucumis sativus]
Csa_3G177390	-2.5119	0.000248259	Down	gi|449460852|ref|XP_004148158.1|/6.3e-260/PREDICTED: uncharacterized protein LOC101216982 [Cucumis sativus]
Csa_6G513750	-2.5204	2.92924e-15	Down	gi|778720431|ref|XP_011658150.1|/3.5e-95/PREDICTED: uncharacterized protein LOC101209587 isoform X3 [Cucumis sativus]
Csa_7G067350	-2.52805	8.00277e-113	Down	gi|778724610|ref|XP_011658838.1|/1.0e-66/PREDICTED: uncharacterized protein LOC105436096 [Cucumis sativus]
Csa_4G454650	-2.52838	0.000533192	Down	gi|700199599|gb|KGN54757.1|/6.2e-87/hypothetical protein Csa_4G454650 [Cucumis sativus]
Csa_4G012380	-2.53469	1.79734e-35	Down	gi|778689949|ref|XP_011653042.1|/2.7e-168/PREDICTED: uncharacterized protein LOC105435167 [Cucumis sativus]
Csa_3G435030	-2.53833	4.29447e-37	Down	gi|449462914|ref|XP_004149180.1|/5.2e-71/PREDICTED: profilin-like [Cucumis sativus]
Csa_3G435530	-2.53844	4.34521e-57	Down	gi|449462916|ref|XP_004149181.1|/9.1e-93/PREDICTED: uncharacterized protein LOC101218329 [Cucumis sativus]
Csa_1G073740	-2.54057	8.67705e-54	Down	gi|449457825|ref|XP_004146648.1|/2.4e-204/PREDICTED: CBS domain-containing protein CBSX5 [Cucumis sativus]
Csa_1G050230	-2.54868	8.25614e-27	Down	gi|700209288|gb|KGN64384.1|/9.1e-30/hypothetical protein Csa_1G050230 [Cucumis sativus]
Csa_6G217470	-2.55061	7.58779e-05	Down	gi|449463312|ref|XP_004149378.1|/5.0e-81/PREDICTED: uncharacterized protein LOC101207122 [Cucumis sativus]
Csa_3G778360	-2.55158	2.54745e-10	Down	gi|778684415|ref|XP_004136703.2|/1.1e-84/PREDICTED: transcription repressor OFP15-like [Cucumis sativus]
Csa_1G478040	-2.55722	2.08969e-05	Down	gi|778661275|ref|XP_004149064.2|/9.4e-231/PREDICTED: uncharacterized protein LOC101207857 [Cucumis sativus]
Csa_1G071860	-2.60967	9.10048e-27	Down	gi|700209527|gb|KGN64623.1|/7.5e-45/hypothetical protein Csa_1G071860 [Cucumis sativus]
Csa_3G599470	-2.61005	0.000983873	Down	gi|700203119|gb|KGN58252.1|/3.2e-94/hypothetical protein Csa_3G599470 [Cucumis sativus]
Csa_1G024150	-2.62299	1.12673e-22	Down	gi|700208733|gb|KGN63829.1|/5.3e-129/hypothetical protein Csa_1G024150 [Cucumis sativus]
Csa_1G119390	-2.62936	2.70887e-10	Down	gi|700209725|gb|KGN64821.1|/8.4e-29/hypothetical protein Csa_1G119390 [Cucumis sativus]
Csa_4G056540	-2.63227	1.36956e-13	Down	gi|700198305|gb|KGN53463.1|/1.0e-87/hypothetical protein Csa_4G056540 [Cucumis sativus]
Csa_1G042820	-2.63757	4.17054e-43	Down	gi|568384782|ref|NP_001275530.1|/3.9e-310/auxin efflux carrier component 1-like [Cucumis sativus]
Csa_5G322500	-2.64103	3.27013e-173	Down	gi|700195736|gb|KGN50913.1|/0.0e+00/hypothetical protein Csa_5G322500 [Cucumis sativus]
Csa_3G175660	-2.64194	8.94116e-16	Down	gi|449460824|ref|XP_004148144.1|/2.2e-117/PREDICTED: peroxisomal membrane protein 11B [Cucumis sativus]
Csa_6G138620	-2.65208	0.000274555	Down	gi|778713095|ref|XP_004150045.2|/8.2e-156/PREDICTED: uncharacterized protein LOC101221095 [Cucumis sativus]
Csa_7G200810	-2.68589	3.43965e-06	Down	gi|449444188|ref|XP_004139857.1|/0.0e+00/PREDICTED: cellulose synthase-like protein E1 [Cucumis sativus]
Csa_3G172375	-2.68604	1.72894e-42	Down	gi|700202099|gb|KGN57232.1|/3.2e-88/Csf-2 protein [Cucumis sativus]
Csa_4G627230	-2.68675	3.44075e-06	Down	gi|778695750|ref|XP_004146094.2|/8.7e-86/PREDICTED: protein LIGHT-DEPENDENT SHORT HYPOCOTYLS 10-like [Cucumis sativus]
Csa_6G361410	-2.7082	4.80822e-43	Down	gi|449452937|ref|XP_004144215.1|/4.0e-119/PREDICTED: uncharacterized protein LOC101211014 [Cucumis sativus]
Csa_2G293360	-2.72287	2.30381e-05	Down	gi|700206938|gb|KGN62057.1|/2.0e-64/Patatin-like protein [Cucumis sativus]
Csa_6G040650	-2.73039	6.37032e-12	Down	gi|778710161|ref|XP_011656527.1|/0.0e+00/PREDICTED: nigrin b-like [Cucumis sativus]
Csa_2G361750	-2.7311	8.3316e-30	Down	gi|449469969|ref|XP_004152691.1|/3.1e-80/PREDICTED: uncharacterized protein LOC101215562 [Cucumis sativus]
Csa_4G007030	-2.75161	1.52661e-07	Down	gi|449468922|ref|XP_004152170.1|/2.4e-159/PREDICTED: aquaporin NIP6-1 [Cucumis sativus]
Csa_2G363030	-2.77309	1.03805e-20	Down	gi|449469925|ref|XP_004152669.1|/5.3e-220/PREDICTED: protein WALLS ARE THIN 1 [Cucumis sativus]
Csa_4G002520	-2.77649	2.80676e-10	Down	gi|778689372|ref|XP_011652947.1|/0.0e+00/PREDICTED: cellulose synthase-like protein D5 [Cucumis sativus]
Csa_1G324370	-2.79283	1.7144e-185	Down	gi|778660468|ref|XP_011656291.1|/0.0e+00/PREDICTED: protein NRT1/ PTR FAMILY 6.2-like [Cucumis sativus]
Csa_5G615820	-2.81816	8.18155e-08	Down	gi|449449407|ref|XP_004142456.1|/2.6e-258/PREDICTED: GABA transporter 1-like [Cucumis sativus]
Csa_3G732470	-2.8413	6.51999e-23	Down	gi|449439912|ref|XP_004137729.1|/7.3e-288/PREDICTED: uncharacterized acetyltransferase At3g50280 [Cucumis sativus]
Csa_7G354530	-2.85668	9.30451e-32	Down	gi|778727068|ref|XP_011659203.1|/5.4e-164/PREDICTED: uncharacterized protein LOC105436152 [Cucumis sativus]
Csa_6G079220	-2.86994	5.27614e-07	Down	gi|700191073|gb|KGN46277.1|/3.7e-265/hypothetical protein Csa_6G079220 [Cucumis sativus]
Csa_1G070590	-2.87774	0.000533435	Down	gi|778658567|ref|XP_011652899.1|/3.7e-204/PREDICTED: uncharacterized protein LOC105435148 isoform X1 [Cucumis sativus]
Csa_5G162590	-2.89616	0.000533313	Down	gi|449469436|ref|XP_004152426.1|/8.7e-207/PREDICTED: uncharacterized protein LOC101210879 [Cucumis sativus]
Csa_7G048060	-2.91948	2.92221e-240	Down	gi|449438498|ref|XP_004137025.1|/1.4e-161/PREDICTED: uncharacterized protein LOC101216632 [Cucumis sativus]
Csa_6G141350	-2.92259	1.91332e-124	Down	gi|449456006|ref|XP_004145741.1|/6.8e-68/PREDICTED: uncharacterized protein LOC101215539 [Cucumis sativus]
Csa_3G415080	-2.93223	9.22031e-13	Down	gi|700202830|gb|KGN57963.1|/2.9e-204/hypothetical protein Csa_3G415080 [Cucumis sativus]
Csa_6G011040	-2.96683	2.4123e-16	Down	gi|449441318|ref|XP_004138429.1|/1.0e-278/PREDICTED: auxin transporter-like protein 1 [Cucumis sativus]
Csa_1G009590	-2.97728	1.22363e-05	Down	gi|449440764|ref|XP_004138154.1|/1.5e-168/PREDICTED: uncharacterized protein LOC101218840 [Cucumis sativus]
Csa_1G032450	-2.98279	1.052e-238	Down	gi|449439605|ref|XP_004137576.1|/2.6e-213/PREDICTED: BTB/POZ and TAZ domain-containing protein 1-like [Cucumis sativus]
Csa_5G647280	-2.99653	2.00712e-14	Down	gi|449447715|ref|XP_004141613.1|/0.0e+00/PREDICTED: protein NRT1/ PTR FAMILY 4.4 [Cucumis sativus]
Csa_1G710160	-3.01105	1.01804e-117	Down	gi|778664635|ref|XP_011660324.1|/9.9e-114/PREDICTED: uncharacterized protein LOC105436367 [Cucumis sativus]
Csa_3G608680	-3.01707	1.22399e-05	Down	gi|449468702|ref|XP_004152060.1|/1.7e-203/PREDICTED: eisosome protein SEG2-like [Cucumis sativus]
Csa_4G617320	-3.02495	8.00164e-05	Down	gi|700199806|gb|KGN54964.1|/6.3e-70/hypothetical protein Csa_4G617320 [Cucumis sativus]
Csa_2G296120	-3.02554	0.000151882	Down	gi|449461433|ref|XP_004148446.1|/3.3e-219/PREDICTED: GDSL esterase/lipase 5-like [Cucumis sativus]
Csa_1G619390	-3.05063	8.00374e-05	Down	gi|700211431|gb|KGN66527.1|/1.9e-183/hypothetical protein Csa_1G619390 [Cucumis sativus]
Csa_3G182020	-3.07714	0.000520448	Down	gi|700202233|gb|KGN57366.1|/4.7e-90/hypothetical protein Csa_3G182020 [Cucumis sativus]
Csa_6G094710	-3.10046	5.14297e-47	Down	gi|778711855|ref|XP_011656805.1|/4.3e-203/PREDICTED: uncharacterized protein LOC105435773 [Cucumis sativus]
Csa_2G295430	-3.11901	1.33189e-30	Down	gi|449461411|ref|XP_004148435.1|/2.0e-211/PREDICTED: uncharacterized protein LOC101208096 [Cucumis sativus]
Csa_6G083560	-3.14018	1.16917e-13	Down	gi|449445680|ref|XP_004140600.1|/1.7e-281/PREDICTED: uncharacterized protein LOC101212789 [Cucumis sativus]
Csa_7G062780	-3.16993	3.91469e-08	Down	gi|449438187|ref|XP_004136871.1|/1.7e-176/PREDICTED: annexin D2-like [Cucumis sativus]
Csa_4G030990	-3.16993	1.04529e-08	Down	gi|449462872|ref|XP_004149159.1|/1.5e-79/PREDICTED: uncharacterized protein LOC101212822 [Cucumis sativus]
Csa_1G045450	-3.17961	1.83729e-05	Down	gi|700209151|gb|KGN64247.1|/1.0e-81/hypothetical protein Csa_1G045450 [Cucumis sativus]
Csa_3G731070	-3.18982	0.000984084	Down	gi|449439872|ref|XP_004137709.1|/3.8e-171/PREDICTED: protein AIG1-like [Cucumis sativus]
Csa_7G389470	-3.24793	0.000520329	Down	gi|778727718|ref|XP_011659306.1|/4.6e-135/PREDICTED: uncharacterized protein LOC105436161 isoform X1 [Cucumis sativus]
Csa_6G001760	-3.2755	7.5614e-19	Down	gi|700190426|gb|KGN45630.1|/1.3e-292/hypothetical protein Csa_6G001760 [Cucumis sativus]
Csa_7G222880	-3.30665	7.45615e-306	Down	gi|700188975|gb|KGN44208.1|/1.4e-115/Phloem filament protein [Cucumis sativus]
Csa_5G636630	-3.32441	2.78864e-16	Down	gi|449447375|ref|XP_004141444.1|/3.2e-143/PREDICTED: expansin-A5 [Cucumis sativus]
Csa_1G616310	-3.3322	4.96871e-13	Down	gi|700211417|gb|KGN66513.1|/0.0e+00/hypothetical protein Csa_1G616310 [Cucumis sativus]
Csa_3G826640	-3.35669	7.03604e-18	Down	gi|525507318|ref|NP_001267699.1|/8.8e-156/aquaporin NIP2-1-like [Cucumis sativus]
Csa_2G199900	-3.36257	2.99329e-11	Down	gi|778668884|ref|XP_004150431.2|/0.0e+00/PREDICTED: uncharacterized protein LOC101203597 [Cucumis sativus]
Csa_4G501830	-3.46845	8.77366e-27	Down	gi|778694948|ref|XP_011653899.1|/5.0e-89/PREDICTED: protein PHLOEM PROTEIN 2-LIKE A1 [Cucumis sativus]
Csa_5G636450	-3.57719	9.64153e-31	Down	gi|700197275|gb|KGN52452.1|/0.0e+00/Multidrug resistance protein 1, 2 [Cucumis sativus]
Csa_2G060350	-3.60276	1.02379e-07	Down	gi|778667500|ref|XP_011648935.1|/5.2e-85/PREDICTED: uncharacterized protein At4g30180 [Cucumis sativus]
Csa_6G490130	-3.66073	1.83676e-05	Down	gi|449448350|ref|XP_004141929.1|/3.9e-171/PREDICTED: dof zinc finger protein DOF5.3-like [Cucumis sativus]
Csa_4G500830	-3.75579	3.35889e-71	Down	gi|700199641|gb|KGN54799.1|/1.5e-90/hypothetical protein Csa_4G500830 [Cucumis sativus]
Csa_1G575060	-3.77605	3.2929e-81	Down	gi|449436054|ref|XP_004135809.1|/1.1e-75/PREDICTED: uncharacterized protein LOC101216138 [Cucumis sativus]
Csa_2G005360	-3.85086	0.00085202	Down	gi|700205520|gb|KGN60639.1|/1.3e-281/hypothetical protein Csa_2G005360 [Cucumis sativus]
Csa_3G119280	-3.90689	1.17339e-06	Down	gi|449432014|ref|XP_004133795.1|/7.0e-147/PREDICTED: DNA-directed RNA polymerase II subunit RPB1-like [Cucumis sativus]
Csa_5G157290	-4	0.000852206	Down	gi|778699839|ref|XP_004147600.2|/6.2e-290/PREDICTED: geraniol 8-hydroxylase-like [Cucumis sativus]
Csa_7G075035	-4.03427	0.000431473	Down	gi|778725257|ref|XP_011658926.1|/1.5e-157/PREDICTED: transmembrane protein 45B [Cucumis sativus]
Csa_1G384030	-4.0613	4.44695e-11	Down	gi|449467163|ref|XP_004151294.1|/7.1e-77/PREDICTED: uncharacterized protein LOC101204496 [Cucumis sativus]
Csa_5G517880	-4.16993	0.000106285	Down	gi|778703537|ref|XP_011655382.1|/1.3e-268/PREDICTED: cytochrome P450 724B1 [Cucumis sativus]
Csa_1G542490	-4.19229	1.00513e-87	Down	gi|449435548|ref|XP_004135557.1|/9.0e-135/PREDICTED: uncharacterized protein LOC101213252 [Cucumis sativus]
Csa_1G118890	-4.33573	2.04101e-45	Down	gi|778659146|ref|XP_004139440.2|/0.0e+00/PREDICTED: uncharacterized protein LOC101214235 isoform X1 [Cucumis sativus]
Csa_3G179160	-4.39917	2.56214e-05	Down	gi|700202193|gb|KGN57326.1|/3.4e-52/hypothetical protein Csa_3G179160 [Cucumis sativus]
Csa_3G015860	-4.44478	4.4825e-10	Down	gi|778675122|ref|XP_004150179.2|/0.0e+00/PREDICTED: protein NRT1/ PTR FAMILY 7.3-like [Cucumis sativus]
Csa_7G103290	-4.55459	0.000114102	Down	gi|449462413|ref|XP_004148935.1|/3.5e-140/PREDICTED: uncharacterized protein LOC101215865 [Cucumis sativus]
Csa_6G117750	-5.2854	0.000114161	Down	gi|449444427|ref|XP_004139976.1|/5.0e-43/PREDICTED: uncharacterized protein LOC101213270 [Cucumis sativus]
Csa_2G023910	-5.53528	2.0771e-11	Down	gi|700205805|gb|KGN60924.1|/5.7e-24/hypothetical protein Csa_2G023910 [Cucumis sativus]
Csa_6G465000	-5.54864	9.99012e-13	Down	gi|700193102|gb|KGN48306.1|/1.4e-59/Iron-sulfur binding oxidoreductase [Cucumis sativus]
Csa_1G265100	-5.55459	0.000114219	Down	gi|700210114|gb|KGN65210.1|/1.6e-100/hypothetical protein Csa_1G265100 [Cucumis sativus]
Csa_2G193350	-5.88264	0.000114132	Down	gi|449465382|ref|XP_004150407.1|/0.0e+00/PREDICTED: uncharacterized protein LOC101217067 [Cucumis sativus]
Csa_1G144300	-6.02237	5.34867e-05	Down	gi|449443604|ref|XP_004139567.1|/2.3e-281/PREDICTED: pentatricopeptide repeat-containing protein At2g01860 [Cucumis sativus]
Csa_5G535000	-6.18157	9.80326e-19	Down	gi|700196245|gb|KGN51422.1|/2.0e-163/hypothetical protein Csa_5G535000 [Cucumis sativus]
Csa_1G188670	-6.34239	2.04126e-20	Down	gi|778659818|ref|XP_011655092.1|/8.0e-181/PREDICTED: probable xyloglucan endotransglucosylase/hydrolase protein 7 [Cucumis sativus]
Csa_2G023920	-6.75489	0.000513045	Down	gi|700205806|gb|KGN60925.1|/2.7e-42/hypothetical protein Csa_2G023920 [Cucumis sativus]
Csa_2G006170	-6.76818	1.20738e-07	Down	gi|778666056|ref|XP_011648676.1|/0.0e+00/PREDICTED: protein NRT1/ PTR FAMILY 6.2 [Cucumis sativus]
Csa_1G572410	-6.78136	0.000512927	Down	gi|700211024|gb|KGN66120.1|/8.6e-142/hypothetical protein Csa_1G572410 [Cucumis sativus]
Csa_2G369200	-6.87036	0.000114249	Down	gi|449469829|ref|XP_004152621.1|/3.1e-151/PREDICTED: transcription factor bHLH96 [Cucumis sativus]
Csa_7G222870	-6.94492	2.23955e-35	Down	gi|700188974|gb|KGN44207.1|/2.2e-75/Phloem filament protein [Cucumis sativus]
Csa_4G571220	-7.02237	2.50649e-05	Down	gi|778695150|ref|XP_011653936.1|/1.0e-171/PREDICTED: zinc finger protein WIP2-like [Cucumis sativus]
Csa_6G056580	-7.10852	5.35011e-05	Down	gi|449446508|ref|XP_004141013.1|/8.5e-201/PREDICTED: WAT1-related protein At1g43650 [Cucumis sativus]
Csa_2G196890	-7.13955	1.12348e-10	Down	gi|778668879|ref|XP_011649167.1|/0.0e+00/PREDICTED: uncharacterized protein LOC101222989 [Cucumis sativus]
Csa_7G032270	-7.2384	6.31654e-21	Down	gi|449453602|ref|XP_004144545.1|/0.0e+00/PREDICTED: uncharacterized protein LOC101213444 [Cucumis sativus]
Csa_7G048120	-7.2854	5.50756e-06	Down	gi|449438107|ref|XP_004136831.1|/2.7e-81/PREDICTED: protein LIGHT-DEPENDENT SHORT HYPOCOTYLS 10 [Cucumis sativus]
Csa_1G397130	-7.2854	0.000243024	Down	gi|700210287|gb|KGN65383.1|/2.9e-104/hypothetical protein Csa_1G397130 [Cucumis sativus]
Csa_2G263850	-7.47573	5.35154e-05	Down	gi|449464720|ref|XP_004150077.1|/6.5e-176/PREDICTED: aquaporin TIP1-2-like [Cucumis sativus]
Csa_3G846050	-7.5157	1.20478e-06	Down	gi|700204656|gb|KGN59789.1|/4.8e-163/hypothetical protein Csa_3G846050 [Cucumis sativus]
Csa_6G106820	-7.54689	5.50928e-06	Down	gi|778712147|ref|XP_004140622.2|/1.8e-156/PREDICTED: protein AIG1-like isoform X1 [Cucumis sativus]
Csa_4G075220	-7.56986	5.34436e-05	Down	gi|700198383|gb|KGN53541.1|/1.2e-117/hypothetical protein Csa_4G075220 [Cucumis sativus]
Csa_2G249860	-7.57743	2.27143e-12	Down	gi|778669452|ref|XP_011649247.1|/0.0e+00/PREDICTED: BEL1-like homeodomain protein 7 [Cucumis sativus]
Csa_3G302110	-7.7211	0.00011419	Down	gi|700202653|gb|KGN57786.1|/4.4e-31/hypothetical protein Csa_3G302110 [Cucumis sativus]
Csa_6G140810	-7.91289	5.57351e-08	Down	gi|778713168|ref|XP_004145738.2|/2.8e-226/PREDICTED: F-box/kelch-repeat protein At5g60570-like [Cucumis sativus]
Csa_4G644660	-7.93074	0.00051328	Down	gi|700200131|gb|KGN55289.1|/1.9e-52/hypothetical protein Csa_4G644660 [Cucumis sativus]
Csa_4G107510	-8.01123	5.45786e-09	Down	gi|700198552|gb|KGN53710.1|/2.3e-107/hypothetical protein Csa_4G107510 [Cucumis sativus]
Csa_5G387950	-8.09276	9.8199e-14	Down	gi|700195818|gb|KGN50995.1|/3.8e-256/hypothetical protein Csa_5G387950 [Cucumis sativus]
Csa_1G600160	-8.10852	2.58702e-06	Down	gi|700211280|gb|KGN66376.1|/4.1e-140/hypothetical protein Csa_1G600160 [Cucumis sativus]
Csa_5G517120	-8.17493	1.12234e-10	Down	gi|778703427|ref|XP_004142759.2|/2.4e-117/PREDICTED: uncharacterized protein LOC101214484 [Cucumis sativus]
Csa_3G426380	-8.19476	2.44122e-10	Down	gi|700202868|gb|KGN58001.1|/1.3e-157/hypothetical protein Csa_3G426380 [Cucumis sativus]
Csa_3G893400	-8.52356	5.34579e-05	Down	gi|700205157|gb|KGN60290.1|/5.5e-43/hypothetical protein Csa_3G893400 [Cucumis sativus]
Csa_1G703060	-8.57365	2.44243e-10	Down	gi|449455415|ref|XP_004145448.1|/8.5e-133/PREDICTED: uncharacterized protein PHLOEM PROTEIN 2-LIKE A4-like [Cucumis sativus]
Csa_7G057520	-8.59619	8.8266e-16	Down	gi|700188442|gb|KGN43675.1|/3.8e-222/hypothetical protein Csa_7G057520 [Cucumis sativus]
Csa_5G168890	-8.65105	5.17269e-11	Down	gi|700195175|gb|KGN50352.1|/2.8e-105/hypothetical protein Csa_5G168890 [Cucumis sativus]
Csa_6G495070	-8.81378	8.99745e-27	Down	gi|449448232|ref|XP_004141870.1|/0.0e+00/PREDICTED: BTB/POZ domain-containing protein NPY4 [Cucumis sativus]
Csa_1G542500	-9.01123	1.12291e-10	Down	gi|449435554|ref|XP_004135560.1|/1.9e-137/PREDICTED: uncharacterized protein PHLOEM PROTEIN 2-LIKE A4-like [Cucumis sativus]
Csa_1G666990	-9.08746	1.12482e-33	Down	gi|778664265|ref|XP_011660258.1|/0.0e+00/PREDICTED: pentatricopeptide repeat-containing protein At5g50990 [Cucumis sativus]
Csa_6G502010	-9.31967	2.50579e-05	Down	gi|700193608|gb|KGN48812.1|/4.9e-78/hypothetical protein Csa_6G502010 [Cucumis sativus]
Csa_4G090290	-9.66	1.83626e-27	Down	gi|449439049|ref|XP_004137300.1|/5.9e-196/PREDICTED: probable cytosolic oligopeptidase A [Cucumis sativus]
Csa_6G428010	-10.6874	1.53626e-29	Down	gi|449444837|ref|XP_004140180.1|/2.2e-120/PREDICTED: molybdopterin synthase catalytic subunit [Cucumis sativus]
Csa_6G326910	-10.7125	5.34723e-05	Down	gi|700192246|gb|KGN47450.1|/8.2e-47/hypothetical protein Csa_6G326910 [Cucumis sativus]
Csa_5G487700	-10.7871	1.13856e-23	Down	gi|700196016|gb|KGN51193.1|/1.6e-57/hypothetical protein Csa_5G487700 [Cucumis sativus]
Csa_5G647540	-10.9751	1.67562e-46	Down	gi|700197455|gb|KGN52632.1|/2.4e-166/hypothetical protein Csa_5G647540 [Cucumis sativus]
