# Supplementary material for: Pseudomonas fluorescens DN16 Enhances Cucumber Defense Responses Against the Necrotrophic Pathogen Botrytis cinerea by Regulating Thermospermine Catabolism
Source: Front Plant Sci. 2021 Feb 22;12:645338. doi: 10.3389/fpls.2021.645338 (PMC7937916; doi:10.3389/fpls.2021.645338)
Supplement: Supplementary file 1 [file Data_Sheet_1.zip › Table S5.xlsx]

## Sheet: Sheet1
Gene ID	Blast nr
Csa_1G526835	gi|700210668|gb|KGN65764.1|/7.2e-57/hypothetical protein Csa_1G526835 [Cucumis sativus]
Csa_1G153510	gi|449443426|ref|XP_004139478.1|/2.5e-84/PREDICTED: uncharacterized protein LOC101203874 [Cucumis sativus]
Csa_3G147770	gi|449433323|ref|XP_004134447.1|/5.2e-200/PREDICTED: thermospermine synthase ACAULIS5-like [Cucumis sativus]
Csa_1G526820	gi|700210666|gb|KGN65762.1|/2.8e-105/hypothetical protein Csa_1G526820 [Cucumis sativus]
Csa_2G362450	gi|700207513|gb|KGN62632.1|/1.1e-255/hypothetical protein Csa_2G362450 [Cucumis sativus]
Csa_6G517310	gi|778720797|ref|XP_011658207.1|/9.1e-96/PREDICTED: heat stress transcription factor B-2a-like [Cucumis sativus]
Csa_4G664420	gi|778697249|ref|XP_011654284.1|/1.7e-206/PREDICTED: xylem cysteine proteinase 2 [Cucumis sativus]
Csa_5G141110	gi|449456311|ref|XP_004145893.1|/1.4e-173/PREDICTED: short-chain dehydrogenase TIC 32, chloroplastic-like isoform X1 [Cucumis sativus]
Csa_6G366280	gi|449452887|ref|XP_004144190.1|/1.1e-267/PREDICTED: UDP-glycosyltransferase 74E2-like [Cucumis sativus]
Csa_3G878890	gi|449437118|ref|XP_004136339.1|/9.3e-86/PREDICTED: uncharacterized protein LOC101204764 [Cucumis sativus]
Csa_5G240140	gi|778701630|ref|XP_004146424.2|/0.0e+00/PREDICTED: uncharacterized protein LOC101206229 [Cucumis sativus]
Csa_2G360800	gi|778671219|ref|XP_011649594.1|/4.9e-146/PREDICTED: uncharacterized protein LOC101218655 isoform X1 [Cucumis sativus]
Csa_4G010410	gi|778689815|ref|XP_011653021.1|/5.2e-303/PREDICTED: uncharacterized protein LOC101222760 [Cucumis sativus]
Csa_3G879500	gi|778687078|ref|XP_011652503.1|/0.0e+00/PREDICTED: probable ADP-ribosylation factor GTPase-activating protein AGD5 [Cucumis sativus]
Csa_3G119480	gi|778676854|ref|XP_011650674.1|/1.6e-137/PREDICTED: uncharacterized protein At4g00950 isoform X1 [Cucumis sativus]
Csa_6G405340	gi|449464386|ref|XP_004149910.1|/9.7e-285/PREDICTED: mannan endo-1,4-beta-mannosidase 6 [Cucumis sativus]
Csa_5G140480	gi|778699038|ref|XP_011654644.1|/7.8e-290/PREDICTED: probable polygalacturonase [Cucumis sativus]
Csa_3G881740	gi|700205028|gb|KGN60161.1|/1.8e-275/hypothetical protein Csa_3G881740 [Cucumis sativus]
Csa_4G631060	gi|449456637|ref|XP_004146055.1|/1.3e-248/PREDICTED: uncharacterized protein LOC101214651 [Cucumis sativus]
Csa_5G586550	gi|700196456|gb|KGN51633.1|/1.1e-92/hypothetical protein Csa_5G586550 [Cucumis sativus]
Csa_6G497350	gi|525507122|ref|NP_001267599.1|/3.5e-210/probable mannitol dehydrogenase-like [Cucumis sativus]
Csa_4G430820	gi|449453163|ref|XP_004144328.1|/0.0e+00/PREDICTED: probable auxin efflux carrier component 1b [Cucumis sativus]
Csa_3G076580	gi|700200989|gb|KGN56122.1|/9.3e-98/Plastid-lipid associated protein [Cucumis sativus]
Csa_6G150590	gi|700191716|gb|KGN46920.1|/0.0e+00/hypothetical protein Csa_6G150590 [Cucumis sativus]
Csa_4G279800	gi|449449006|ref|XP_004142256.1|/1.6e-260/PREDICTED: beta-D-glucosyl crocetin beta-1,6-glucosyltransferase-like [Cucumis sativus]
Csa_6G504480	gi|778719545|ref|XP_004150003.2|/8.3e-249/PREDICTED: uncharacterized AAA domain-containing protein C31G5.19-like [Cucumis sativus]
Csa_5G167220	gi|449451970|ref|XP_004143733.1|/9.8e-191/PREDICTED: peroxidase 2-like [Cucumis sativus]
Csa_3G852630	gi|778686466|ref|XP_004147803.2|/0.0e+00/PREDICTED: cytochrome P450 CYP82D47-like [Cucumis sativus]
Csa_7G162550	gi|449465160|ref|XP_004150296.1|/1.2e-143/PREDICTED: zinc transporter 11 [Cucumis sativus]
Csa_2G110240	gi|449442449|ref|XP_004138994.1|/3.4e-304/PREDICTED: uncharacterized protein LOC101223025 [Cucumis sativus]
Csa_6G499180	gi|778719075|ref|XP_004143451.2|/6.4e-276/PREDICTED: protein TRANSPARENT TESTA 12-like [Cucumis sativus]
Csa_6G450430	gi|778717422|ref|XP_011657692.1|/2.3e-276/PREDICTED: uncharacterized protein LOC101207103 [Cucumis sativus]
Csa_6G088720	gi|700191190|gb|KGN46394.1|/2.7e-288/hypothetical protein Csa_6G088720 [Cucumis sativus]
Csa_5G603910	gi|449434875|ref|XP_004135221.1|/4.5e-102/PREDICTED: two-component response regulator ARR5 [Cucumis sativus]
