# Supplementary material for: Pseudomonas fluorescens DN16 Enhances Cucumber Defense Responses Against the Necrotrophic Pathogen Botrytis cinerea by Regulating Thermospermine Catabolism
Source: Front Plant Sci. 2021 Feb 22;12:645338. doi: 10.3389/fpls.2021.645338 (PMC7937916; doi:10.3389/fpls.2021.645338)
Supplement: Supplementary file 1 [file Data_Sheet_1.zip › Table S6.xlsx]

## Sheet: Sheet1
Gene ID	Blast nr
Csa_2G416195	gi|700208110|gb|KGN63229.1|/2.5e-82/hypothetical protein Csa_2G416195 [Cucumis sativus]
Csa_5G615265	gi|449465539|ref|XP_004150485.1|/3.2e-78/PREDICTED: uncharacterized protein LOC101217540 [Cucumis sativus]
Csa_6G404270	gi|449458015|ref|XP_004146743.1|/9.6e-126/PREDICTED: germin-like protein subfamily 1 member 1 [Cucumis sativus]
Csa_5G218860	gi|778701487|ref|XP_011655033.1|/6.9e-250/PREDICTED: protein ROOT PRIMORDIUM DEFECTIVE 1 [Cucumis sativus]
Csa_7G070254	gi|778724776|ref|XP_004136924.2|/6.7e-92/PREDICTED: pathogenesis-related protein 1-like [Cucumis sativus]
Csa_1G629160	gi|700211463|gb|KGN66559.1|/4.5e-155/hypothetical protein Csa_1G629160 [Cucumis sativus]
Csa_3G182030	gi|700202234|gb|KGN57367.1|/1.1e-270/hypothetical protein Csa_3G182030 [Cucumis sativus]
Csa_6G298990	gi|700192124|gb|KGN47328.1|/7.3e-64/hypothetical protein Csa_6G298990 [Cucumis sativus]
Csa_2G079640	gi|700206193|gb|KGN61312.1|/0.0e+00/hypothetical protein Csa_2G079640 [Cucumis sativus]
Csa_3G851940	gi|449464786|ref|XP_004150110.1|/4.7e-33/PREDICTED: defensin-like protein 1 [Cucumis sativus]
Csa_7G061200	gi|449438175|ref|XP_004136865.1|/2.3e-53/PREDICTED: non-specific lipid-transfer protein-like protein At5g64080 [Cucumis sativus]
Csa_3G150210	gi|449432751|ref|XP_004134162.1|/1.8e-250/PREDICTED: probable protein phosphatase 2C 35 [Cucumis sativus]
Csa_3G147730	gi|449432704|ref|XP_004134139.1|/5.1e-229/PREDICTED: uncharacterized protein LOC101206735 [Cucumis sativus]
Csa_1G033140	gi|778656832|ref|XP_011649756.1|/1.6e-131/PREDICTED: glutathione S-transferase U9-like [Cucumis sativus]
Csa_5G601500	gi|449434937|ref|XP_004135252.1|/1.8e-197/PREDICTED: galactinol synthase 1-like [Cucumis sativus]
Csa_3G124790	gi|449432203|ref|XP_004133889.1|/7.3e-181/PREDICTED: uncharacterized protein LOC101208043 [Cucumis sativus]
Csa_3G881920	gi|449437052|ref|XP_004136306.1|/0.0e+00/PREDICTED: probable xyloglucan glycosyltransferase 5 [Cucumis sativus]
Csa_3G179180	gi|449465172|ref|XP_004150302.1|/3.0e-181/PREDICTED: peroxidase 66 [Cucumis sativus]
Csa_5G602730	gi|449435386|ref|XP_004135476.1|/2.4e-198/PREDICTED: WAT1-related protein At1g70260 [Cucumis sativus]
Csa_7G426460	gi|449436323|ref|XP_004135942.1|/2.5e-291/PREDICTED: polyamine oxidase 1 [Cucumis sativus]
Csa_3G732630	gi|700203673|gb|KGN58806.1|/5.0e-94/hypothetical protein Csa_3G732630 [Cucumis sativus]
Csa_7G427620	gi|700189890|gb|KGN45123.1|/2.0e-249/hypothetical protein Csa_7G427620 [Cucumis sativus]
Csa_5G139730	gi|449456357|ref|XP_004145916.1|/1.2e-168/PREDICTED: acidic endochitinase-like [Cucumis sativus]
Csa_2G070310	gi|449470297|ref|XP_004152854.1|/0.0e+00/PREDICTED: heat shock 70 kDa protein [Cucumis sativus]
Csa_3G017110	gi|449459012|ref|XP_004147240.1|/4.7e-57/PREDICTED: uncharacterized protein LOC101207186 [Cucumis sativus]
Csa_4G038620	gi|449462884|ref|XP_004149165.1|/5.0e-265/PREDICTED: anthocyanidin 3-O-glucosyltransferase 5-like [Cucumis sativus]
Csa_3G903530	gi|700205280|gb|KGN60413.1|/1.9e-258/hypothetical protein Csa_3G903530 [Cucumis sativus]
Csa_6G500530	gi|449451449|ref|XP_004143474.1|/1.1e-94/PREDICTED: lipoxygenase homology domain-containing protein 1-like [Cucumis sativus]
Csa_5G647390	gi|449447725|ref|XP_004141618.1|/1.1e-197/PREDICTED: probable carboxylesterase 18 [Cucumis sativus]
Csa_1G120420	gi|778659157|ref|XP_004139553.2|/3.6e-159/PREDICTED: alpha carbonic anhydrase 7-like [Cucumis sativus]
Csa_6G376250	gi|449463432|ref|XP_004149438.1|/3.0e-92/PREDICTED: probable calcium-binding protein CML44 [Cucumis sativus]
Csa_6G515490	gi|700193936|gb|KGN49140.1|/2.5e-163/hypothetical protein Csa_6G515490 [Cucumis sativus]
Csa_5G603370	gi|700196663|gb|KGN51840.1|/1.9e-275/hypothetical protein Csa_5G603370 [Cucumis sativus]
Csa_2G377870	gi|778672160|ref|XP_011649751.1|/1.2e-204/PREDICTED: uncharacterized protein LOC101214952 [Cucumis sativus]
Csa_7G071700	gi|449438637|ref|XP_004137094.1|/1.3e-204/PREDICTED: cinnamyl alcohol dehydrogenase 1 [Cucumis sativus]
Csa_2G000460	gi|449446594|ref|XP_004141056.1|/0.0e+00/PREDICTED: probable polyamine oxidase 5 [Cucumis sativus]
Csa_4G000830	gi|700197605|gb|KGN52763.1|/1.4e-46/hypothetical protein Csa_4G000830 [Cucumis sativus]
Csa_1G004100	gi|778655497|ref|XP_004138093.2|/0.0e+00/PREDICTED: copper amine oxidase 1 [Cucumis sativus]
Csa_5G175820	gi|700195281|gb|KGN50458.1|/3.0e-245/hypothetical protein Csa_5G175820 [Cucumis sativus]
Csa_3G892750	gi|449436942|ref|XP_004136251.1|/0.0e+00/PREDICTED: probable rhamnogalacturonate lyase B [Cucumis sativus]
Csa_6G424530	gi|700192809|gb|KGN48013.1|/5.5e-231/Sugar transporter [Cucumis sativus]
Csa_4G304760	gi|778693631|ref|XP_004147931.2|/6.1e-117/PREDICTED: probable glutathione S-transferase [Cucumis sativus]
Csa_4G092990	gi|449438847|ref|XP_004137199.1|/5.6e-126/PREDICTED: biotin carboxyl carrier protein of acetyl-CoA carboxylase 2, chloroplastic [Cucumis sativus]
Csa_6G490900	gi|449448318|ref|XP_004141913.1|/3.1e-215/PREDICTED: uncharacterized protein LOC101216077 [Cucumis sativus]
Csa_3G143580	gi|449432632|ref|XP_004134103.1|/2.5e-104/PREDICTED: auxin-responsive protein IAA4 [Cucumis sativus]
Csa_6G418940	gi|700192742|gb|KGN47946.1|/3.7e-153/hypothetical protein Csa_6G418940 [Cucumis sativus]
Csa_3G183950	gi|449445987|ref|XP_004140753.1|/0.0e+00/PREDICTED: heat shock protein 83 [Cucumis sativus]
Csa_1G527870	gi|449472906|ref|XP_004153730.1|/2.1e-82/PREDICTED: 18.5 kDa class I heat shock protein-like [Cucumis sativus]
Csa_4G303680	gi|778693603|ref|XP_004147912.2|/2.1e-112/PREDICTED: probable glutathione S-transferase [Cucumis sativus]
Csa_3G362650	gi|700202748|gb|KGN57881.1|/1.1e-56/hypothetical protein Csa_3G362650 [Cucumis sativus]
Csa_6G094750	gi|700191253|gb|KGN46457.1|/6.5e-273/hypothetical protein Csa_6G094750 [Cucumis sativus]
Csa_2G349630	gi|449450616|ref|XP_004143058.1|/5.6e-132/PREDICTED: sufE-like protein 2, chloroplastic [Cucumis sativus]
Csa_1G033120	gi|778656826|ref|XP_004137407.2|/3.2e-132/PREDICTED: glutathione S-transferase U9-like [Cucumis sativus]
Csa_3G020080	gi|778675417|ref|XP_004147203.2|/1.2e-97/PREDICTED: small heat shock protein, chloroplastic-like isoform X2 [Cucumis sativus]
